# Supplementary material for: Conserved wing shape variation across biological scales unveils dialectical relationships between micro- and macroevolution
Source: Commun Biol. 2025 Jul 7;8:990. doi: 10.1038/s42003-025-08376-2 (PMC12234666; doi:10.1038/s42003-025-08376-2)
Supplement: Supplementary file 3 — Supplementary Data [file 42003_2025_8376_MOESM3_ESM.xlsx]

## Sheet: Fig. 1
F_matrix	M_matrix	col
4.93538e-06	0.143988	hom
8.27763e-06	0.149749	hom
2.7647e-06	0.114782	hom
1.81729e-06	0.0499112	hom
4.876e-06	0.107971	hom
5.37104e-07	0.0448831	hom
3.64613e-07	0.0202703	hom
1.74933e-07	0.0106293	hom
2.46137e-08	0.00864507	hom
2.2303e-08	0.010296	hom
3.62935e-07	0.00562817	hom
6.4798e-08	0.00495897	hom
8.58687e-08	0.00598998	hom
2.94704e-08	0.00394664	hom
5.13444e-08	0.00259511	hom
3.7656e-08	0.00284644	hom
3.42277e-08	0.00161481	hom
4.93538e-06	0.0508694	het
8.27763e-06	0.0682422	het
2.7647e-06	0.061543	het
1.81729e-06	0.0230114	het
4.876e-06	0.0424606	het
5.37104e-07	0.0112281	het
3.64613e-07	0.00802273	het
1.74933e-07	0.00409642	het

## Sheet: Fig. 2
F_matrix	E_matrix	G_matrix	R_matrix	D_matrix	Pop_matrix
4.93538e-06	7.96019e-07	2.19e-05	534.152	0.000572307	1.67279e-05
8.27763e-06	2.77989e-06	1.27921e-05	168.901	0.00116709	3.51151e-06
2.7647e-06	1.11764e-06	7.62128e-06	154.258	0.000217195	1.29933e-05
1.81729e-06	1.34348e-06	5.75572e-06	104.684	0.000333125	5.52244e-06
4.876e-06	3.16894e-06	6.09762e-06	104.163	4.03594e-05	5.86002e-06
5.37104e-07	4.60485e-07	1.51141e-06	53.0927	1.61538e-05	1.78005e-06
3.64613e-07	4.83704e-07	1.46009e-06	29.5149	3.34832e-05	3.82188e-07
1.74933e-07	8.88868e-08	7.07628e-07	10.7234	-1.5161e-05	3.83482e-07
2.46137e-08	3.40655e-07	9.34072e-07	13.9899	1.69913e-05	9.30828e-07
2.2303e-08	2.06186e-09	1.00921e-06	13.1194	9.45132e-06	1.73987e-08
3.62935e-07	4.01168e-07	9.66696e-08	22.765	2.38218e-05	6.87293e-07
6.4798e-08	6.59998e-08	1.02414e-06	5.17934	7.19259e-06	6.5693e-07
8.58687e-08	2.16411e-07	8.49946e-07	5.89914	3.15696e-05	1.2937e-06
2.94704e-08	-3.44881e-07	4.55903e-07	3.94792	-2.02047e-05	4.99084e-07
5.13444e-08	1.85515e-07	1.99208e-07	6.92438	1.0035e-05	2.55177e-07
3.7656e-08	4.25191e-09	1.07417e-07	4.2648	3.42793e-06	3.42844e-07
3.42277e-08	3.54892e-09	1.96476e-07	6.60632	1.36026e-05	1.01546e-07
2.26506e-08	5.61499e-08	9.56992e-08	4.39989	2.61227e-06	6.09781e-08
-1.24833e-08	3.60906e-08	2.50382e-07	8.98478	3.40324e-05	3.56467e-07
1.38024e-07	1.29001e-08	5.43642e-07	23.6164	2.26584e-05	6.52351e-07

## Sheet: Fig. 3
landmark	matrix	new_x	new_y
1	D	-0.14897	-0.187425
1	D	-0.143128	-0.200358
1	D	-0.129222	-0.20638
1	D	-0.13853	-0.213406
1	D	-0.130695	-0.177719
1	D	-0.129315	-0.223706
1	D	-0.137091	-0.204905
1	D	-0.139357	-0.177742
1	D	-0.129088	-0.237714
1	D	-0.125028	-0.186419
1	D	-0.129146	-0.206208
1	D	-0.122914	-0.194681
1	D	-0.153324	-0.179865
1	D	-0.126223	-0.200283
10	D	0.161164	0.0131385
10	D	0.163061	0.0175837
10	D	0.137709	0.014577
10	D	0.157424	0.0140542
10	D	0.157899	0.0100324
10	D	0.107838	0.0182873
10	D	0.112295	0.0151425
10	D	0.108249	0.021333
10	D	0.12376	0.0165058
10	D	0.16759	0.0118793
10	D	0.102702	0.0239462
10	D	0.125501	0.0169746
10	D	0.125393	0.0157648
10	D	0.141715	0.0175806
11	D	0.258007	0.0209169
11	D	0.257345	0.0101383
11	D	0.251089	0.0215766
11	D	0.274161	0.0156544
11	D	0.279244	0.0154228
11	D	0.252669	0.0215302
11	D	0.278288	0.0147542
11	D	0.244691	0.0268967
11	D	0.259539	0.0147752
11	D	0.264693	0.0115472
11	D	0.246731	0.0148053
11	D	0.250483	0.0199253
11	D	0.256495	0.0170192
11	D	0.285086	0.0230166
12	D	0.282215	-0.0438086
12	D	0.289119	-0.0422305
12	D	0.294218	-0.0586702
12	D	0.293412	-0.046595
12	D	0.303431	-0.040429
12	D	0.289526	-0.0531283
12	D	0.295821	-0.0553787
12	D	0.303199	-0.052613
12	D	0.284289	-0.0462139
12	D	0.315798	-0.0558441
12	D	0.307376	-0.047699
12	D	0.290288	-0.0513865
12	D	0.290353	-0.0556129
12	D	0.294878	-0.0537363
2	D	-0.404412	-0.0248038
2	D	-0.452914	-0.0257077
2	D	-0.449068	-0.0307606
2	D	-0.487588	-0.0355037
2	D	-0.416757	-0.021933
2	D	-0.451964	-0.0371302
2	D	-0.462691	-0.0299539
2	D	-0.45012	-0.029789
2	D	-0.440206	-0.0276361
2	D	-0.438448	-0.0217642
2	D	-0.419394	-0.0344898
2	D	-0.420179	-0.0216384
2	D	-0.445421	-0.0216738
2	D	-0.449053	-0.0307604
3	D	-0.474631	0.0483801
3	D	-0.475009	0.0440522
3	D	-0.446646	0.0532639
3	D	-0.439405	0.067132
3	D	-0.443544	0.0431652
3	D	-0.474839	0.0448896
3	D	-0.492772	0.0557186
3	D	-0.500979	0.0609413
3	D	-0.472193	0.0540708
3	D	-0.476496	0.0522478
3	D	-0.443099	0.0599969
3	D	-0.473501	0.0583418
3	D	-0.46416	0.058281
3	D	-0.465437	0.0617203
4	D	-0.292584	0.193942
4	D	-0.310107	0.171788
4	D	-0.282956	0.182754
4	D	-0.269398	0.202323
4	D	-0.195428	0.208121
4	D	-0.273767	0.190953
4	D	-0.332776	0.158358
4	D	-0.353097	0.168116
4	D	-0.330902	0.159798
4	D	-0.260661	0.214156
4	D	-0.309507	0.191327
4	D	-0.328259	0.171106
4	D	-0.298763	0.195546
4	D	-0.324842	0.18043
5	D	0.226961	0.0873467
5	D	0.23331	0.097795
5	D	0.219704	0.103878
5	D	0.22201	0.110382
5	D	0.235551	0.089274
5	D	0.215704	0.0913504
5	D	0.220652	0.0913493
5	D	0.21636	0.107165
5	D	0.220856	0.0952509
5	D	0.242481	0.107434
5	D	0.233085	0.0956536
5	D	0.225609	0.0988977
5	D	0.221584	0.0948257
5	D	0.201985	0.113871
6	D	0.340335	0.0556091
6	D	0.35634	0.0597024
6	D	0.348576	0.0685896
6	D	0.364888	0.067754
6	D	0.340952	0.0645955
6	D	0.361619	0.0707281
6	D	0.350733	0.0562922
6	D	0.359463	0.0702101
6	D	0.353377	0.0629884
6	D	0.342726	0.0583759
6	D	0.379819	0.0820673
6	D	0.355734	0.0758559
6	D	0.356176	0.058975
6	D	0.365702	0.0621444
7	D	-0.0186013	-0.106698
7	D	-0.0183334	-0.0883432
7	D	0.019961	-0.0853459
7	D	-0.070215	-0.124115
7	D	-0.0694163	-0.113953
7	D	-0.031621	-0.106442
7	D	-0.0651328	-0.115418
7	D	0.00806941	-0.116037
7	D	-0.0334421	-0.110945
7	D	-0.0115153	-0.109108
7	D	-0.0689007	-0.134809
7	D	-0.00617632	-0.105807
7	D	-0.0402471	-0.10802
7	D	-0.0112543	-0.100104
8	D	0.01987	-0.0379866
8	D	-0.022526	-0.0271588
8	D	-0.0368543	-0.04165
8	D	-0.0257324	-0.0470058
8	D	-0.0800578	-0.0466673
8	D	-0.0219364	-0.0450817
8	D	-0.0638233	-0.0314099
8	D	-0.00900967	-0.0537063
8	D	-0.0853796	-0.0220384
8	D	-0.0501014	-0.0310816
8	D	-0.0433552	-0.0354035
8	D	-0.0774578	-0.0455077
8	D	-0.0162133	-0.0413747
8	D	-0.0114318	-0.0395807
9	D	0.159838	-0.00962939
9	D	0.138263	-0.0119157
9	D	0.161695	-0.00672807
9	D	0.113533	-0.0136349
9	D	0.158084	-0.0151721
9	D	0.166412	-0.013024
9	D	0.103013	-0.0036601
9	D	0.128778	-0.0143523
9	D	0.129271	-0.0124425
9	D	0.117502	-0.0144544
9	D	0.141746	-0.0078471
9	D	0.158504	-0.0106699
9	D	0.130083	-0.0133559
9	D	0.113077	-0.0126714
1	P_of_simulans	-0.119864	-0.204979
1	P_of_simulans	-0.128647	-0.203887
1	P_of_simulans	-0.146085	-0.183743
1	P_of_simulans	-0.139827	-0.208041
1	P_of_simulans	-0.114941	-0.217447
1	P_of_simulans	-0.141896	-0.1648
1	P_of_simulans	-0.12815	-0.206271
1	P_of_simulans	-0.156413	-0.19734
1	P_of_simulans	-0.134054	-0.211442
10	P_of_simulans	0.137409	0.0166936
10	P_of_simulans	0.179389	0.0106339
10	P_of_simulans	0.129529	0.0152208
10	P_of_simulans	0.12567	0.0165324
10	P_of_simulans	0.127064	0.0221221
10	P_of_simulans	0.121897	0.0172543
10	P_of_simulans	0.140857	0.0219664
10	P_of_simulans	0.125583	0.0114779
10	P_of_simulans	0.129079	0.0138985
11	P_of_simulans	0.267163	0.0187932
11	P_of_simulans	0.265879	0.017147
11	P_of_simulans	0.258795	0.0212109
11	P_of_simulans	0.257385	0.0157703
11	P_of_simulans	0.271076	0.017343
11	P_of_simulans	0.254553	0.01862
11	P_of_simulans	0.251009	0.013796
11	P_of_simulans	0.263028	0.0177348
11	P_of_simulans	0.26302	0.0189998
12	P_of_simulans	0.304185	-0.0422028
12	P_of_simulans	0.297232	-0.0578925
12	P_of_simulans	0.292372	-0.0463781
12	P_of_simulans	0.28823	-0.0439335
12	P_of_simulans	0.301277	-0.0483097
12	P_of_simulans	0.288986	-0.0529292
12	P_of_simulans	0.29053	-0.0559996
12	P_of_simulans	0.295703	-0.0527158
12	P_of_simulans	0.299007	-0.0517897
2	P_of_simulans	-0.446371	-0.0410535
2	P_of_simulans	-0.441556	-0.0257689
2	P_of_simulans	-0.4348	-0.0271946
2	P_of_simulans	-0.447466	-0.0314014
2	P_of_simulans	-0.443215	-0.0273968
2	P_of_simulans	-0.454464	-0.00641197
2	P_of_simulans	-0.432535	-0.0251658
2	P_of_simulans	-0.427965	-0.035506
2	P_of_simulans	-0.449764	-0.0330942
3	P_of_simulans	-0.474572	0.0605032
3	P_of_simulans	-0.4675	0.0574881
3	P_of_simulans	-0.452224	0.0492052
3	P_of_simulans	-0.460397	0.0631306
3	P_of_simulans	-0.471301	0.0432814
3	P_of_simulans	-0.464315	0.0593511
3	P_of_simulans	-0.472288	0.0501052
3	P_of_simulans	-0.484967	0.0461055
3	P_of_simulans	-0.458464	0.0608164
4	P_of_simulans	-0.297047	0.204941
4	P_of_simulans	-0.292167	0.176146
4	P_of_simulans	-0.289632	0.202812
4	P_of_simulans	-0.28407	0.177854
4	P_of_simulans	-0.300269	0.196125
4	P_of_simulans	-0.285625	0.192187
4	P_of_simulans	-0.302752	0.18227
4	P_of_simulans	-0.301225	0.183798
4	P_of_simulans	-0.323457	0.148042
5	P_of_simulans	0.21646	0.100338
5	P_of_simulans	0.220446	0.111515
5	P_of_simulans	0.228579	0.0954063
5	P_of_simulans	0.229231	0.0981086
5	P_of_simulans	0.224989	0.0922428
5	P_of_simulans	0.231969	0.105861
5	P_of_simulans	0.203788	0.072182
5	P_of_simulans	0.232704	0.109055
5	P_of_simulans	0.227739	0.105311
6	P_of_simulans	0.350029	0.0754895
6	P_of_simulans	0.354347	0.0588671
6	P_of_simulans	0.352943	0.0618101
6	P_of_simulans	0.365603	0.066589
6	P_of_simulans	0.358289	0.0704648
6	P_of_simulans	0.355436	0.0613714
6	P_of_simulans	0.339736	0.0564655
6	P_of_simulans	0.356201	0.0717763
6	P_of_simulans	0.366556	0.0646656
7	P_of_simulans	-0.026667	-0.099512
7	P_of_simulans	-0.0335866	-0.115996
7	P_of_simulans	-0.023392	-0.0871341
7	P_of_simulans	-0.0238836	-0.123756
7	P_of_simulans	-0.0124188	-0.106501
7	P_of_simulans	-0.0453707	-0.124461
7	P_of_simulans	-0.0402135	-0.112719
7	P_of_simulans	-0.0366231	-0.113255
7	P_of_simulans	-0.0258037	-0.0971166
8	P_of_simulans	-0.0535938	-0.0413506
8	P_of_simulans	-0.0272821	-0.0267229
8	P_of_simulans	-0.0196648	-0.0405476
8	P_of_simulans	-0.0622948	-0.0453749
8	P_of_simulans	-0.0204473	-0.0459864
8	P_of_simulans	-0.0244819	-0.0360871
8	P_of_simulans	-0.0558041	-0.0355364
8	P_of_simulans	-0.0288392	-0.0409694
8	P_of_simulans	-0.0444548	-0.0382016
9	P_of_simulans	0.179313	-0.00637186
9	P_of_simulans	0.131566	-0.0136405
9	P_of_simulans	0.137669	-0.0108794
9	P_of_simulans	0.125306	-0.0134316
9	P_of_simulans	0.138253	-0.00786634
9	P_of_simulans	0.125584	-0.0102713
9	P_of_simulans	0.13138	-0.0132528
9	P_of_simulans	0.133646	-0.0165656
9	P_of_simulans	0.13144	-0.0102936
1	G_of_simulans	-0.129682	-0.20996
1	G_of_simulans	-0.136829	-0.211264
1	G_of_simulans	-0.15108	-0.23853
1	G_of_simulans	-0.132058	-0.208365
1	G_of_simulans	-0.144487	-0.193357
1	G_of_simulans	-0.148067	-0.1842
1	G_of_simulans	-0.157353	-0.194348
1	G_of_simulans	-0.11521	-0.217355
1	G_of_simulans	-0.107142	-0.20443
1	G_of_simulans	-0.116007	-0.201726
1	G_of_simulans	-0.16613	-0.208839
1	G_of_simulans	-0.157071	-0.185205
1	G_of_simulans	-0.161847	-0.168642
1	G_of_simulans	-0.144186	-0.177591
1	G_of_simulans	-0.123626	-0.199164
1	G_of_simulans	-0.12479	-0.195932
1	G_of_simulans	-0.115441	-0.222635
1	G_of_simulans	-0.0952587	-0.198744
1	G_of_simulans	-0.12064	-0.185558
1	G_of_simulans	-0.141713	-0.189598
10	G_of_simulans	0.169058	0.00653565
10	G_of_simulans	0.104058	0.0208424
10	G_of_simulans	0.145103	0.0184987
10	G_of_simulans	0.161077	0.0157291
10	G_of_simulans	0.131413	0.0117642
10	G_of_simulans	0.124666	0.0136571
10	G_of_simulans	0.142102	0.0168039
10	G_of_simulans	0.143412	0.0171423
10	G_of_simulans	0.13174	0.0161559
10	G_of_simulans	0.136245	0.00635086
10	G_of_simulans	0.132246	0.0187872
10	G_of_simulans	0.160592	0.0199303
10	G_of_simulans	0.155909	0.0114747
10	G_of_simulans	0.135698	0.0172888
10	G_of_simulans	0.121286	0.0175275
10	G_of_simulans	0.12461	0.0210456
10	G_of_simulans	0.119439	0.0204853
10	G_of_simulans	0.126223	0.015801
10	G_of_simulans	0.138617	0.0133482
10	G_of_simulans	0.0997955	0.0248309
11	G_of_simulans	0.25072	0.0150659
11	G_of_simulans	0.267416	0.0175965
11	G_of_simulans	0.26187	0.0222053
11	G_of_simulans	0.254761	0.0196772
11	G_of_simulans	0.272261	0.0139021
11	G_of_simulans	0.266183	0.0129606
11	G_of_simulans	0.256995	0.0187724
11	G_of_simulans	0.263909	0.0182382
11	G_of_simulans	0.256153	0.01806
11	G_of_simulans	0.268316	0.00783126
11	G_of_simulans	0.259571	0.0130742
11	G_of_simulans	0.257581	0.0229676
11	G_of_simulans	0.268047	0.0239279
11	G_of_simulans	0.263669	0.0139271
11	G_of_simulans	0.251668	0.0201598
11	G_of_simulans	0.257964	0.0181187
11	G_of_simulans	0.26576	0.0162769
11	G_of_simulans	0.252885	0.00948735
11	G_of_simulans	0.254944	0.0257147
11	G_of_simulans	0.275784	0.0262919
12	G_of_simulans	0.292188	-0.0536041
12	G_of_simulans	0.28963	-0.0434427
12	G_of_simulans	0.293087	-0.0573256
12	G_of_simulans	0.293343	-0.0493662
12	G_of_simulans	0.29392	-0.0422961
12	G_of_simulans	0.296567	-0.0509343
12	G_of_simulans	0.30348	-0.048317
12	G_of_simulans	0.29824	-0.0487741
12	G_of_simulans	0.304668	-0.0429787
12	G_of_simulans	0.295826	-0.0580237
12	G_of_simulans	0.285884	-0.0599043
12	G_of_simulans	0.293155	-0.0543992
12	G_of_simulans	0.29601	-0.0500871
12	G_of_simulans	0.291235	-0.054607
12	G_of_simulans	0.292655	-0.0415405
12	G_of_simulans	0.286923	-0.0522171
12	G_of_simulans	0.297802	-0.0552588
12	G_of_simulans	0.294459	-0.0501571
12	G_of_simulans	0.298519	-0.0466704
12	G_of_simulans	0.308011	-0.0448759
2	G_of_simulans	-0.42463	-0.0307012
2	G_of_simulans	-0.439931	-0.0306934
2	G_of_simulans	-0.450384	-0.0233998
2	G_of_simulans	-0.42968	-0.0183531
2	G_of_simulans	-0.439497	-0.0165188
2	G_of_simulans	-0.442377	-0.0324239
2	G_of_simulans	-0.451492	-0.0201726
2	G_of_simulans	-0.45201	-0.0342069
2	G_of_simulans	-0.44333	-0.0444099
2	G_of_simulans	-0.441683	-0.0291763
2	G_of_simulans	-0.440305	-0.0369671
2	G_of_simulans	-0.447141	-0.0441957
2	G_of_simulans	-0.430374	-0.0251145
2	G_of_simulans	-0.445073	-0.0119945
2	G_of_simulans	-0.436894	-0.0301136
2	G_of_simulans	-0.460088	-0.0190499
2	G_of_simulans	-0.467686	-0.0305137
2	G_of_simulans	-0.430269	-0.0203575
2	G_of_simulans	-0.427812	-0.0430137
2	G_of_simulans	-0.439648	-0.0208307
3	G_of_simulans	-0.45769	0.0598262
3	G_of_simulans	-0.472101	0.0509698
3	G_of_simulans	-0.463487	0.0650805
3	G_of_simulans	-0.480759	0.0288121
3	G_of_simulans	-0.477253	0.0331984
3	G_of_simulans	-0.4662	0.0646408
3	G_of_simulans	-0.453166	0.0572592
3	G_of_simulans	-0.46916	0.0511315
3	G_of_simulans	-0.455078	0.0533607
3	G_of_simulans	-0.453284	0.0717038
3	G_of_simulans	-0.483908	0.070225
3	G_of_simulans	-0.472705	0.0499778
3	G_of_simulans	-0.477994	0.0402467
3	G_of_simulans	-0.494142	0.0507483
3	G_of_simulans	-0.457178	0.0747864
3	G_of_simulans	-0.470388	0.0627964
3	G_of_simulans	-0.473252	0.0401637
3	G_of_simulans	-0.45419	0.0608728
3	G_of_simulans	-0.451061	0.0463591
3	G_of_simulans	-0.463734	0.0567001
4	G_of_simulans	-0.316406	0.161875
4	G_of_simulans	-0.302325	0.202733
4	G_of_simulans	-0.265346	0.185
4	G_of_simulans	-0.296731	0.175554
4	G_of_simulans	-0.32523	0.204531
4	G_of_simulans	-0.302206	0.190617
4	G_of_simulans	-0.29669	0.156632
4	G_of_simulans	-0.285408	0.169771
4	G_of_simulans	-0.285728	0.181111
4	G_of_simulans	-0.294111	0.190097
4	G_of_simulans	-0.263519	0.20597
4	G_of_simulans	-0.280955	0.163826
4	G_of_simulans	-0.306139	0.194418
4	G_of_simulans	-0.326282	0.159067
4	G_of_simulans	-0.28213	0.20418
4	G_of_simulans	-0.305084	0.212574
4	G_of_simulans	-0.328148	0.184576
4	G_of_simulans	-0.280038	0.192215
4	G_of_simulans	-0.292159	0.187012
4	G_of_simulans	-0.312575	0.176406
5	G_of_simulans	0.219119	0.110998
5	G_of_simulans	0.215369	0.103269
5	G_of_simulans	0.223561	0.0767592
5	G_of_simulans	0.221655	0.0778031
5	G_of_simulans	0.222544	0.108123
5	G_of_simulans	0.229959	0.103269
5	G_of_simulans	0.219062	0.117139
5	G_of_simulans	0.229332	0.111159
5	G_of_simulans	0.221075	0.0967484
5	G_of_simulans	0.224401	0.0907769
5	G_of_simulans	0.2151	0.0975741
5	G_of_simulans	0.221973	0.110329
5	G_of_simulans	0.215838	0.112572
5	G_of_simulans	0.229557	0.0977298
5	G_of_simulans	0.22513	0.0883637
5	G_of_simulans	0.221691	0.0981553
5	G_of_simulans	0.25075	0.0917538
5	G_of_simulans	0.227147	0.0926723
5	G_of_simulans	0.23222	0.106672
5	G_of_simulans	0.214307	0.0859507
6	G_of_simulans	0.3589	0.0677386
6	G_of_simulans	0.352553	0.0666538
6	G_of_simulans	0.360407	0.0731975
6	G_of_simulans	0.35389	0.0714549
6	G_of_simulans	0.352907	0.0649135
6	G_of_simulans	0.361285	0.0606286
6	G_of_simulans	0.35599	0.0799066
6	G_of_simulans	0.357596	0.0640025
6	G_of_simulans	0.338132	0.0542258
6	G_of_simulans	0.346026	0.0494373
6	G_of_simulans	0.364501	0.0536714
6	G_of_simulans	0.355824	0.076445
6	G_of_simulans	0.36846	0.078057
6	G_of_simulans	0.361822	0.0511564
6	G_of_simulans	0.33814	0.0657852
6	G_of_simulans	0.355462	0.0764173
6	G_of_simulans	0.340268	0.0588431
6	G_of_simulans	0.342591	0.056507
6	G_of_simulans	0.371504	0.0745329
6	G_of_simulans	0.372942	0.0619798
7	G_of_simulans	-0.0399135	-0.108195
7	G_of_simulans	-0.0431349	-0.120605
7	G_of_simulans	-0.0178664	-0.102855
7	G_of_simulans	-0.0374528	-0.132923
7	G_of_simulans	-0.0424643	-0.113825
7	G_of_simulans	-0.0449864	-0.120307
7	G_of_simulans	-0.019883	-0.0681503
7	G_of_simulans	-0.0248206	-0.0848737
7	G_of_simulans	-0.0267322	-0.113161
7	G_of_simulans	-0.0605818	-0.136413
7	G_of_simulans	-0.0223776	-0.101258
7	G_of_simulans	-0.0468457	-0.106212
7	G_of_simulans	-0.0256201	-0.124916
7	G_of_simulans	0.00103742	-0.123605
7	G_of_simulans	-0.020044	-0.0848096
7	G_of_simulans	0.00911769	-0.0824959
7	G_of_simulans	-0.0252735	-0.118248
7	G_of_simulans	-0.043958	-0.127346
7	G_of_simulans	-0.0350656	-0.0963977
7	G_of_simulans	-0.0285995	-0.112184
8	G_of_simulans	-0.0460082	-0.0459213
8	G_of_simulans	-0.0414782	-0.0394227
8	G_of_simulans	-0.00528989	-0.0302272
8	G_of_simulans	-0.0520769	-0.0514641
8	G_of_simulans	-0.0686028	-0.043763
8	G_of_simulans	-0.0256467	-0.0375899
8	G_of_simulans	-0.0330125	-0.0508567
8	G_of_simulans	-0.0126038	-0.0339257
8	G_of_simulans	-0.0596096	-0.0339046
8	G_of_simulans	-0.0536003	-0.0387926
8	G_of_simulans	-0.025732	-0.0255125
8	G_of_simulans	-0.00386002	-0.0273669
8	G_of_simulans	-0.0325293	-0.0354643
8	G_of_simulans	-0.0270065	-0.0467256
8	G_of_simulans	-0.0372203	-0.0553588
8	G_of_simulans	-0.0650999	-0.0394515
8	G_of_simulans	-0.0336735	-0.0343777
8	G_of_simulans	-0.0428016	-0.0364651
8	G_of_simulans	-0.0352019	-0.0350799
8	G_of_simulans	-0.04753	-0.0378341
9	G_of_simulans	0.167495	-0.0158407
9	G_of_simulans	0.107427	-0.00221064
9	G_of_simulans	0.136004	-0.0211517
9	G_of_simulans	0.137638	-0.0161807
9	G_of_simulans	0.143754	-0.0122668
9	G_of_simulans	0.158798	-0.0167216
9	G_of_simulans	0.156919	-0.00795385
9	G_of_simulans	0.149852	-0.00774594
9	G_of_simulans	0.136738	-0.0141858
9	G_of_simulans	0.130254	-0.0140864
9	G_of_simulans	0.127967	-0.0143653
9	G_of_simulans	0.127507	-0.0104137
9	G_of_simulans	0.144183	-0.0138612
9	G_of_simulans	0.142727	-0.00666841
9	G_of_simulans	0.132039	-0.0108451
9	G_of_simulans	0.133882	-0.00898383
9	G_of_simulans	0.137546	-0.00603365
9	G_of_simulans	0.137264	-0.00910463
9	G_of_simulans	0.10845	-0.0128375
9	G_of_simulans	0.126127	-0.0064823
1	E_of_simulans	-0.131724	-0.19196
1	E_of_simulans	-0.133822	-0.201641
1	E_of_simulans	-0.133727	-0.205132
1	E_of_simulans	-0.140242	-0.188699
1	E_of_simulans	-0.154098	-0.216447
1	E_of_simulans	-0.125714	-0.201256
1	E_of_simulans	-0.12169	-0.19327
10	E_of_simulans	0.13507	0.0142651
10	E_of_simulans	0.130352	0.0185299
10	E_of_simulans	0.132251	0.0167325
10	E_of_simulans	0.134008	0.0174201
10	E_of_simulans	0.138945	0.0155334
10	E_of_simulans	0.136881	0.0137408
10	E_of_simulans	0.138644	0.0171781
11	E_of_simulans	0.260933	0.0176632
11	E_of_simulans	0.262412	0.0171434
11	E_of_simulans	0.260398	0.0172817
11	E_of_simulans	0.261734	0.0175634
11	E_of_simulans	0.259131	0.0217257
11	E_of_simulans	0.260182	0.0149656
11	E_of_simulans	0.264471	0.0176465
12	E_of_simulans	0.295626	-0.0484455
12	E_of_simulans	0.29682	-0.0506699
12	E_of_simulans	0.293416	-0.0464872
12	E_of_simulans	0.296595	-0.0511913
12	E_of_simulans	0.294292	-0.0502664
12	E_of_simulans	0.29518	-0.0546874
12	E_of_simulans	0.295032	-0.0499251
2	E_of_simulans	-0.440578	-0.02434
2	E_of_simulans	-0.43744	-0.0308656
2	E_of_simulans	-0.450563	-0.0305973
2	E_of_simulans	-0.442217	-0.0283757
2	E_of_simulans	-0.442319	-0.0296448
2	E_of_simulans	-0.442407	-0.0230769
2	E_of_simulans	-0.438581	-0.029872
3	E_of_simulans	-0.465589	0.0553935
3	E_of_simulans	-0.480909	0.0558464
3	E_of_simulans	-0.468706	0.0525604
3	E_of_simulans	-0.456699	0.051485
3	E_of_simulans	-0.465744	0.0552771
3	E_of_simulans	-0.466843	0.0555722
3	E_of_simulans	-0.466866	0.054966
4	E_of_simulans	-0.305286	0.174979
4	E_of_simulans	-0.300049	0.182202
4	E_of_simulans	-0.30715	0.168025
4	E_of_simulans	-0.274966	0.19943
4	E_of_simulans	-0.300464	0.192378
4	E_of_simulans	-0.29651	0.191019
4	E_of_simulans	-0.297099	0.186326
5	E_of_simulans	0.22482	0.0966909
5	E_of_simulans	0.225131	0.0860657
5	E_of_simulans	0.22295	0.102998
5	E_of_simulans	0.22159	0.099672
5	E_of_simulans	0.224286	0.0982434
5	E_of_simulans	0.22816	0.0926018
5	E_of_simulans	0.22099	0.115964
6	E_of_simulans	0.357025	0.0660146
6	E_of_simulans	0.348984	0.0553285
6	E_of_simulans	0.358279	0.0642608
6	E_of_simulans	0.353856	0.0657099
6	E_of_simulans	0.355293	0.0658468
6	E_of_simulans	0.358901	0.0774928
6	E_of_simulans	0.355882	0.0622904
7	E_of_simulans	-0.0356676	-0.110044
7	E_of_simulans	-0.0173202	-0.0986074
7	E_of_simulans	-0.0302607	-0.114937
7	E_of_simulans	-0.0225197	-0.107363
7	E_of_simulans	-0.0283176	-0.109431
7	E_of_simulans	-0.0427696	-0.11843
7	E_of_simulans	-0.0315571	-0.10376
8	E_of_simulans	-0.0273245	-0.0346989
8	E_of_simulans	-0.0420213	-0.0371565
8	E_of_simulans	-0.0397131	-0.0381885
8	E_of_simulans	-0.0410212	-0.0383527
8	E_of_simulans	-0.0361055	-0.0401883
8	E_of_simulans	-0.0442844	-0.0495001
8	E_of_simulans	-0.0315344	-0.0347415
9	E_of_simulans	0.131982	-0.0120669
9	E_of_simulans	0.137757	-0.0121545
9	E_of_simulans	0.134821	-0.0100784
9	E_of_simulans	0.136134	-0.00816724
9	E_of_simulans	0.141069	-0.0110627
9	E_of_simulans	0.13873	-0.0161502
9	E_of_simulans	0.139408	-0.010099

## Sheet: Fig. 4
regression with R matrix					regression with Dsp matrix					regression with Dpop matrix
r.squared	beta	n	matrix		r.squared	beta	n	matrix		r.squared	beta	n	matrix
0.870009	0.650204	1	F_matrix		0.648739	0.664383	1	F_matrix		0.608935	0.648092	1	F_matrix
0.877126	0.685046	2	F_matrix		0.671442	0.692924	2	F_matrix		0.652087	0.703727	2	F_matrix
0.867891	0.697301	3	F_matrix		0.695481	0.717192	3	F_matrix		0.700927	0.746598	3	F_matrix
0.855246	0.681741	4	F_matrix		0.660525	0.674213	4	F_matrix		0.651547	0.708941	4	F_matrix
0.813179	0.627973	5	F_matrix		0.636272	0.642379	5	F_matrix		0.630914	0.659016	5	F_matrix
0.852692	0.671264	6	F_matrix		0.628104	0.65118	6	F_matrix		0.602662	0.672353	6	F_matrix
0.876035	0.682114	7	F_matrix		0.658886	0.697008	7	F_matrix		0.586255	0.664817	7	F_matrix
0.85617	0.677899	8	F_matrix		0.644436	0.665587	8	F_matrix		0.651381	0.704474	8	F_matrix
0.872908	0.69753	9	F_matrix		0.661292	0.682897	9	F_matrix		0.672471	0.729421	9	F_matrix
0.870129	0.705661	10	F_matrix		0.641663	0.69268	10	F_matrix		0.647603	0.725307	10	F_matrix
0.8336	0.639031	11	F_matrix		0.602502	0.611514	11	F_matrix		0.645695	0.670069	11	F_matrix
0.849913	0.675062	12	F_matrix		0.602726	0.651209	12	F_matrix		0.610019	0.681382	12	F_matrix
0.825039	0.608069	13	F_matrix		0.596014	0.628922	13	F_matrix		0.554596	0.593973	13	F_matrix
0.856857	0.657615	14	F_matrix		0.611159	0.653606	14	F_matrix		0.572445	0.640394	14	F_matrix
0.838442	0.676071	15	F_matrix		0.596895	0.638538	15	F_matrix		0.634352	0.700623	15	F_matrix
0.830794	0.642016	16	F_matrix		0.587263	0.624653	16	F_matrix		0.611033	0.655986	16	F_matrix
0.837368	0.66454	17	F_matrix		0.607082	0.654176	17	F_matrix		0.648422	0.696714	17	F_matrix
0.911128	0.743778	18	F_matrix		0.696283	0.738218	18	F_matrix		0.67843	0.764662	18	F_matrix
0.921386	0.740564	19	F_matrix		0.66858	0.728581	19	F_matrix		0.613491	0.719961	19	F_matrix
0.878346	0.723971	20	F_matrix		0.626159	0.717275	20	F_matrix		0.589284	0.706502	20	F_matrix
0.889294	0.691101	21	F_matrix		0.635699	0.666145	21	F_matrix		0.587592	0.669299	21	F_matrix
0.870613	0.68742	22	F_matrix		0.638143	0.673227	22	F_matrix		0.655027	0.710399	22	F_matrix
0.849911	0.690274	23	F_matrix		0.570663	0.635132	23	F_matrix		0.575356	0.676654	23	F_matrix
0.852153	0.682058	24	F_matrix		0.613229	0.650275	24	F_matrix		0.640965	0.704763	24	F_matrix
0.875265	0.705257	25	F_matrix		0.642239	0.690649	25	F_matrix		0.665019	0.732416	25	F_matrix
0.900038	0.720986	26	F_matrix		0.687089	0.708809	26	F_matrix		0.672159	0.742327	26	F_matrix
0.846682	0.692596	27	F_matrix		0.64958	0.686178	27	F_matrix		0.716975	0.759338	27	F_matrix
0.866009	0.675351	28	F_matrix		0.632068	0.652229	28	F_matrix		0.672044	0.70881	28	F_matrix
0.920167	0.733738	29	F_matrix		0.676424	0.71895	29	F_matrix		0.632586	0.72482	29	F_matrix
0.88326	0.718542	30	F_matrix		0.670362	0.720063	30	F_matrix		0.70297	0.763729	30	F_matrix
0.888377	0.702364	31	F_matrix		0.632885	0.687087	31	F_matrix		0.609654	0.693215	31	F_matrix
0.904374	0.691058	32	F_matrix		0.680641	0.680887	32	F_matrix		0.660897	0.703834	32	F_matrix
0.875077	0.722514	33	F_matrix		0.65322	0.702865	33	F_matrix		0.696087	0.767747	33	F_matrix
0.874062	0.70146	34	F_matrix		0.66752	0.688553	34	F_matrix		0.679136	0.73667	34	F_matrix
0.863627	0.716071	35	F_matrix		0.658442	0.718207	35	F_matrix		0.656592	0.743881	35	F_matrix
0.879288	0.726475	36	F_matrix		0.648456	0.720167	36	F_matrix		0.628524	0.731777	36	F_matrix
0.879417	0.698603	37	F_matrix		0.642377	0.682643	37	F_matrix		0.593585	0.683814	37	F_matrix
0.865789	0.671318	38	F_matrix		0.641942	0.674227	38	F_matrix		0.597221	0.664282	38	F_matrix
0.896029	0.703501	39	F_matrix		0.717959	0.736201	39	F_matrix		0.616742	0.695374	39	F_matrix
0.879603	0.693221	40	F_matrix		0.660629	0.684653	40	F_matrix		0.618906	0.692793	40	F_matrix
0.89936	0.715379	41	F_matrix		0.698845	0.729659	41	F_matrix		0.61541	0.705041	41	F_matrix
0.892994	0.721721	42	F_matrix		0.697639	0.728825	42	F_matrix		0.643888	0.730151	42	F_matrix
0.884177	0.720647	43	F_matrix		0.684799	0.744172	43	F_matrix		0.609573	0.7129	43	F_matrix
0.87285	0.702693	44	F_matrix		0.646752	0.69426	44	F_matrix		0.644613	0.719463	44	F_matrix
0.873476	0.680481	45	F_matrix		0.706409	0.740153	45	F_matrix		0.599144	0.671458	45	F_matrix
0.88907	0.737736	46	F_matrix		0.68743	0.721722	46	F_matrix		0.688403	0.773423	46	F_matrix
0.897821	0.704462	47	F_matrix		0.647563	0.694929	47	F_matrix		0.605677	0.68936	47	F_matrix
0.874004	0.666893	48	F_matrix		0.651749	0.676796	48	F_matrix		0.604433	0.66075	48	F_matrix
0.864196	0.670211	49	F_matrix		0.624451	0.651141	49	F_matrix		0.6474	0.691122	49	F_matrix
0.893257	0.69383	50	F_matrix		0.632847	0.655357	50	F_matrix		0.617398	0.687243	50	F_matrix
0.865433	0.687831	51	F_matrix		0.615315	0.654616	51	F_matrix		0.607534	0.686615	51	F_matrix
0.898792	0.707888	52	F_matrix		0.669997	0.693999	52	F_matrix		0.628133	0.705056	52	F_matrix
0.877201	0.683987	53	F_matrix		0.661531	0.697163	53	F_matrix		0.614361	0.681982	53	F_matrix
0.8821	0.655617	54	F_matrix		0.634235	0.650655	54	F_matrix		0.604192	0.64646	54	F_matrix
0.878138	0.688307	55	F_matrix		0.671218	0.699272	55	F_matrix		0.611442	0.684292	55	F_matrix
0.864674	0.652917	56	F_matrix		0.640838	0.647506	56	F_matrix		0.686289	0.693024	56	F_matrix
0.880064	0.683202	57	F_matrix		0.670372	0.67991	57	F_matrix		0.645048	0.696868	57	F_matrix
0.867316	0.689347	58	F_matrix		0.666808	0.68168	58	F_matrix		0.722726	0.749719	58	F_matrix
0.836286	0.671371	59	F_matrix		0.649681	0.671826	59	F_matrix		0.702477	0.733101	59	F_matrix
0.839032	0.663286	60	F_matrix		0.624996	0.646249	60	F_matrix		0.632926	0.686358	60	F_matrix
0.838997	0.623389	61	F_matrix		0.628392	0.624793	61	F_matrix		0.691293	0.674175	61	F_matrix
0.815349	0.587279	62	F_matrix		0.618051	0.609884	62	F_matrix		0.636855	0.61838	62	F_matrix
0.823128	0.657621	63	F_matrix		0.64237	0.673296	63	F_matrix		0.664129	0.703771	63	F_matrix
0.808757	0.634899	64	F_matrix		0.630456	0.632559	64	F_matrix		0.718717	0.713079	64	F_matrix
0.85722	0.637921	65	F_matrix		0.664505	0.654013	65	F_matrix		0.694383	0.684043	65	F_matrix
0.842568	0.641239	66	F_matrix		0.619018	0.619638	66	F_matrix		0.646593	0.669262	66	F_matrix
0.843137	0.682001	67	F_matrix		0.642345	0.669631	67	F_matrix		0.679004	0.72918	67	F_matrix
0.881738	0.713379	68	F_matrix		0.685315	0.70836	68	F_matrix		0.653461	0.731683	68	F_matrix
0.845568	0.655214	69	F_matrix		0.628001	0.634295	69	F_matrix		0.650126	0.684495	69	F_matrix
0.850265	0.674314	70	F_matrix		0.687147	0.681933	70	F_matrix		0.668176	0.712186	70	F_matrix
0.868487	0.655228	71	F_matrix		0.719903	0.671325	71	F_matrix		0.728777	0.715107	71	F_matrix
0.882459	0.678292	72	F_matrix		0.694443	0.677103	72	F_matrix		0.673051	0.705759	72	F_matrix
0.841848	0.616533	73	F_matrix		0.621202	0.604791	73	F_matrix		0.638458	0.639689	73	F_matrix
0.854329	0.629685	74	F_matrix		0.655186	0.630093	74	F_matrix		0.665747	0.66226	74	F_matrix
0.802498	0.627442	75	F_matrix		0.630024	0.631436	75	F_matrix		0.669053	0.682566	75	F_matrix
0.847499	0.609342	76	F_matrix		0.628648	0.611368	76	F_matrix		0.619102	0.620491	76	F_matrix
0.869736	0.668145	77	F_matrix		0.658965	0.659009	77	F_matrix		0.642617	0.684252	77	F_matrix
0.836273	0.659624	78	F_matrix		0.636569	0.639357	78	F_matrix		0.655925	0.696005	78	F_matrix
0.855415	0.666359	79	F_matrix		0.657643	0.659859	79	F_matrix		0.638549	0.68593	79	F_matrix
0.827421	0.633119	80	F_matrix		0.623291	0.627302	80	F_matrix		0.618566	0.652196	80	F_matrix
0.834918	0.634581	81	F_matrix		0.606377	0.607738	81	F_matrix		0.616433	0.649638	81	F_matrix
0.869483	0.662735	82	F_matrix		0.663633	0.670781	82	F_matrix		0.618238	0.665809	82	F_matrix
0.876903	0.711805	83	F_matrix		0.662479	0.689471	83	F_matrix		0.662175	0.736944	83	F_matrix
0.863074	0.666211	84	F_matrix		0.63264	0.643006	84	F_matrix		0.640612	0.68383	84	F_matrix
0.848315	0.645798	85	F_matrix		0.622886	0.633174	85	F_matrix		0.620032	0.65779	85	F_matrix
0.822662	0.630916	86	F_matrix		0.583346	0.617071	86	F_matrix		0.591763	0.637526	86	F_matrix
0.860843	0.647177	87	F_matrix		0.631058	0.635368	87	F_matrix		0.630628	0.659949	87	F_matrix
0.821474	0.621182	88	F_matrix		0.666571	0.676842	88	F_matrix		0.618862	0.642364	88	F_matrix
0.807287	0.610826	89	F_matrix		0.585165	0.593564	89	F_matrix		0.579728	0.616706	89	F_matrix
0.852684	0.633347	90	F_matrix		0.650419	0.672394	90	F_matrix		0.578087	0.621308	90	F_matrix
0.87887	0.656016	91	F_matrix		0.641072	0.630072	91	F_matrix		0.643312	0.668692	91	F_matrix
0.865999	0.64832	92	F_matrix		0.668596	0.666368	92	F_matrix		0.594242	0.639845	92	F_matrix
0.845046	0.61413	93	F_matrix		0.600784	0.604195	93	F_matrix		0.57076	0.601326	93	F_matrix
0.891021	0.673506	94	F_matrix		0.666307	0.669782	94	F_matrix		0.615765	0.667065	94	F_matrix
0.879422	0.665527	95	F_matrix		0.663728	0.659254	95	F_matrix		0.646829	0.680025	95	F_matrix
0.887449	0.685923	96	F_matrix		0.645266	0.664442	96	F_matrix		0.601644	0.672878	96	F_matrix
0.898762	0.712145	97	F_matrix		0.654558	0.691056	97	F_matrix		0.606848	0.697187	97	F_matrix
0.870034	0.665244	98	F_matrix		0.62317	0.645792	98	F_matrix		0.581576	0.648006	98	F_matrix
0.868982	0.687241	99	F_matrix		0.65061	0.666985	99	F_matrix		0.613621	0.688044	99	F_matrix
0.833969	0.640096	100	F_matrix		0.576585	0.593726	100	F_matrix		0.58032	0.636161	100	F_matrix
0.886424	0.710078	101	F_matrix		0.661314	0.684039	101	F_matrix		0.628605	0.712422	101	F_matrix
0.847197	0.670534	102	F_matrix		0.642899	0.646868	102	F_matrix		0.627885	0.687751	102	F_matrix
0.876648	0.720292	103	F_matrix		0.666019	0.712352	103	F_matrix		0.637775	0.731969	103	F_matrix
0.878982	0.686346	104	F_matrix		0.626044	0.650525	104	F_matrix		0.603259	0.677435	104	F_matrix
0.836085	0.675872	105	F_matrix		0.591175	0.63761	105	F_matrix		0.611141	0.688451	105	F_matrix
0.813361	0.652621	106	F_matrix		0.561932	0.6126	106	F_matrix		0.60405	0.670068	106	F_matrix
0.852869	0.681478	107	F_matrix		0.632846	0.665364	107	F_matrix		0.622006	0.69338	107	F_matrix
0.845271	0.704772	108	F_matrix		0.620442	0.686463	108	F_matrix		0.63324	0.726771	108	F_matrix
0.848487	0.662161	109	F_matrix		0.615417	0.642303	109	F_matrix		0.632303	0.681031	109	F_matrix
0.855388	0.664152	110	F_matrix		0.636997	0.646966	110	F_matrix		0.625802	0.676811	110	F_matrix
0.874611	0.66194	111	F_matrix		0.682123	0.657842	111	F_matrix		0.652718	0.681298	111	F_matrix
0.87137	0.675195	112	F_matrix		0.655073	0.6795	112	F_matrix		0.644015	0.691574	112	F_matrix
0.856169	0.674206	113	F_matrix		0.604512	0.655582	113	F_matrix		0.612941	0.67965	113	F_matrix
0.847743	0.683587	114	F_matrix		0.591364	0.656814	114	F_matrix		0.620972	0.697045	114	F_matrix
0.855387	0.677393	115	F_matrix		0.601636	0.638446	115	F_matrix		0.641464	0.698889	115	F_matrix
0.838982	0.670952	116	F_matrix		0.609618	0.645571	116	F_matrix		0.656537	0.707143	116	F_matrix
0.856498	0.708666	117	F_matrix		0.624915	0.689899	117	F_matrix		0.621866	0.719432	117	F_matrix
0.830343	0.696208	118	F_matrix		0.625954	0.686539	118	F_matrix		0.672662	0.746572	118	F_matrix
0.895558	0.725186	119	F_matrix		0.688854	0.737601	119	F_matrix		0.619152	0.718396	119	F_matrix
0.835586	0.663488	120	F_matrix		0.642224	0.677304	120	F_matrix		0.602943	0.671488	120	F_matrix
0.883524	0.675457	121	F_matrix		0.680545	0.701742	121	F_matrix		0.571989	0.647509	121	F_matrix
0.867093	0.679937	122	F_matrix		0.662788	0.691187	122	F_matrix		0.612411	0.680801	122	F_matrix
0.897659	0.70525	123	F_matrix		0.671042	0.708014	123	F_matrix		0.613784	0.694797	123	F_matrix
0.874663	0.679414	124	F_matrix		0.669352	0.687862	124	F_matrix		0.625754	0.684666	124	F_matrix
0.873778	0.666904	125	F_matrix		0.642913	0.649631	125	F_matrix		0.62551	0.672269	125	F_matrix
0.877709	0.68227	126	F_matrix		0.655999	0.68514	126	F_matrix		0.611555	0.678519	126	F_matrix
0.902148	0.699558	127	F_matrix		0.708942	0.714174	127	F_matrix		0.675459	0.721185	127	F_matrix
0.88557	0.698083	128	F_matrix		0.7037	0.705813	128	F_matrix		0.729612	0.754927	128	F_matrix
0.867008	0.681723	129	F_matrix		0.67214	0.679929	129	F_matrix		0.687603	0.723316	129	F_matrix
0.837671	0.642619	130	F_matrix		0.620395	0.622686	130	F_matrix		0.672313	0.685907	130	F_matrix
0.853348	0.679537	131	F_matrix		0.662265	0.671419	131	F_matrix		0.658524	0.711212	131	F_matrix
0.848722	0.670839	132	F_matrix		0.641513	0.66107	132	F_matrix		0.666062	0.708037	132	F_matrix
0.857074	0.692678	133	F_matrix		0.657894	0.680888	133	F_matrix		0.690587	0.740788	133	F_matrix
0.79911	0.6287	134	F_matrix		0.600799	0.617428	134	F_matrix		0.698213	0.700159	134	F_matrix
0.850627	0.676632	135	F_matrix		0.639634	0.655108	135	F_matrix		0.681966	0.721817	135	F_matrix
0.834915	0.670764	136	F_matrix		0.671881	0.668723	136	F_matrix		0.759214	0.762068	136	F_matrix
0.846292	0.684443	137	F_matrix		0.631271	0.664927	137	F_matrix		0.676077	0.728851	137	F_matrix
0.861045	0.674199	138	F_matrix		0.651701	0.656152	138	F_matrix		0.700503	0.724508	138	F_matrix
0.799016	0.635977	139	F_matrix		0.63501	0.6544	139	F_matrix		0.693686	0.706006	139	F_matrix
0.82363	0.659523	140	F_matrix		0.642096	0.659879	140	F_matrix		0.690652	0.719543	140	F_matrix
0.841269	0.641771	141	F_matrix		0.646076	0.661084	141	F_matrix		0.637246	0.66547	141	F_matrix
0.822223	0.646194	142	F_matrix		0.606616	0.655321	142	F_matrix		0.575052	0.64385	142	F_matrix
0.828593	0.642845	143	F_matrix		0.594457	0.612129	143	F_matrix		0.628447	0.66701	143	F_matrix
0.862179	0.670384	144	F_matrix		0.647876	0.653457	144	F_matrix		0.63097	0.68327	144	F_matrix
0.839129	0.662051	145	F_matrix		0.692734	0.671331	145	F_matrix		0.741556	0.741501	145	F_matrix
0.864863	0.659649	146	F_matrix		0.652326	0.665821	146	F_matrix		0.613354	0.661848	146	F_matrix
0.872456	0.679567	147	F_matrix		0.68497	0.690161	147	F_matrix		0.616895	0.680815	147	F_matrix
0.858041	0.642928	148	F_matrix		0.656659	0.657035	148	F_matrix		0.61707	0.649589	148	F_matrix
0.877013	0.647607	149	F_matrix		0.673782	0.651481	149	F_matrix		0.630894	0.65441	149	F_matrix
0.903841	0.693783	150	F_matrix		0.726727	0.737742	150	F_matrix		0.651161	0.701592	150	F_matrix
0.849799	0.678624	151	F_matrix		0.658974	0.670797	151	F_matrix		0.682126	0.724379	151	F_matrix
0.871327	0.671363	152	F_matrix		0.658	0.669524	152	F_matrix		0.625208	0.677551	152	F_matrix
0.866113	0.686232	153	F_matrix		0.679066	0.695482	153	F_matrix		0.672389	0.720371	153	F_matrix
0.877554	0.671794	154	F_matrix		0.684061	0.679206	154	F_matrix		0.667648	0.69813	154	F_matrix
0.832964	0.655648	155	F_matrix		0.60562	0.638784	155	F_matrix		0.617306	0.672467	155	F_matrix
0.870727	0.677757	156	F_matrix		0.644158	0.660974	156	F_matrix		0.634375	0.689238	156	F_matrix
0.82896	0.661011	157	F_matrix		0.62958	0.649843	157	F_matrix		0.653129	0.699043	157	F_matrix
0.870195	0.682025	158	F_matrix		0.64147	0.658918	158	F_matrix		0.618347	0.684969	158	F_matrix
0.821624	0.629132	159	F_matrix		0.632114	0.619274	159	F_matrix		0.63537	0.659145	159	F_matrix
0.844698	0.677285	160	F_matrix		0.622127	0.653214	160	F_matrix		0.626676	0.695032	160	F_matrix
0.838806	0.640815	161	F_matrix		0.614183	0.631137	161	F_matrix		0.586544	0.638433	161	F_matrix
0.877365	0.669671	162	F_matrix		0.667147	0.656834	162	F_matrix		0.671	0.697743	162	F_matrix
0.838731	0.63564	163	F_matrix		0.624552	0.633244	163	F_matrix		0.629766	0.656224	163	F_matrix
0.845552	0.652537	164	F_matrix		0.643326	0.643853	164	F_matrix		0.695573	0.705131	164	F_matrix
0.853791	0.645366	165	F_matrix		0.650034	0.636381	165	F_matrix		0.681573	0.686989	165	F_matrix
0.819471	0.558724	166	F_matrix		0.60626	0.558463	166	F_matrix		0.596441	0.567907	166	F_matrix
0.841071	0.590477	167	F_matrix		0.668823	0.597843	167	F_matrix		0.683254	0.634075	167	F_matrix
0.82455	0.593918	168	F_matrix		0.656257	0.620375	168	F_matrix		0.675859	0.640632	168	F_matrix
0.836336	0.653642	169	F_matrix		0.63963	0.652067	169	F_matrix		0.665848	0.694864	169	F_matrix
0.792539	0.588894	170	F_matrix		0.591839	0.587929	170	F_matrix		0.658003	0.639298	170	F_matrix
0.859615	0.651545	171	F_matrix		0.680181	0.662146	171	F_matrix		0.677937	0.689367	171	F_matrix
0.80441	0.594191	172	F_matrix		0.561275	0.559654	172	F_matrix		0.62609	0.624551	172	F_matrix
0.84611	0.628894	173	F_matrix		0.67022	0.640051	173	F_matrix		0.688361	0.675826	173	F_matrix
0.825374	0.621086	174	F_matrix		0.629506	0.611282	174	F_matrix		0.724057	0.693068	174	F_matrix
0.799614	0.601851	175	F_matrix		0.585292	0.577768	175	F_matrix		0.642976	0.642997	175	F_matrix
0.825655	0.658716	176	F_matrix		0.658859	0.662532	176	F_matrix		0.684364	0.714505	176	F_matrix
0.828702	0.637277	177	F_matrix		0.619855	0.617422	177	F_matrix		0.691589	0.693611	177	F_matrix
0.811865	0.627846	178	F_matrix		0.583126	0.598047	178	F_matrix		0.651413	0.670042	178	F_matrix
0.858829	0.649388	179	F_matrix		0.662501	0.654877	179	F_matrix		0.699424	0.698207	179	F_matrix
0.821876	0.601838	180	F_matrix		0.635519	0.599192	180	F_matrix		0.741005	0.680847	180	F_matrix
0.841443	0.623694	181	F_matrix		0.642091	0.617868	181	F_matrix		0.694584	0.675125	181	F_matrix
0.850556	0.621323	182	F_matrix		0.666613	0.620161	182	F_matrix		0.692882	0.668126	182	F_matrix
0.841742	0.65395	183	F_matrix		0.654628	0.656178	183	F_matrix		0.680135	0.700351	183	F_matrix
0.847312	0.651389	184	F_matrix		0.639387	0.654613	184	F_matrix		0.66965	0.689931	184	F_matrix
0.900897	0.711783	185	F_matrix		0.680605	0.697371	185	F_matrix		0.680059	0.736794	185	F_matrix
0.857028	0.672587	186	F_matrix		0.654683	0.675299	186	F_matrix		0.69059	0.719323	186	F_matrix
0.850724	0.666808	187	F_matrix		0.65065	0.672765	187	F_matrix		0.663925	0.701825	187	F_matrix
0.815178	0.637564	188	F_matrix		0.625924	0.645414	188	F_matrix		0.673164	0.690274	188	F_matrix
0.769346	0.557272	189	F_matrix		0.574194	0.574588	189	F_matrix		0.550781	0.561771	189	F_matrix
0.812115	0.614097	190	F_matrix		0.611905	0.615651	190	F_matrix		0.629529	0.644168	190	F_matrix
0.887462	0.680689	191	F_matrix		0.700903	0.713711	191	F_matrix		0.637367	0.687277	191	F_matrix
0.887201	0.700153	192	F_matrix		0.714271	0.716626	192	F_matrix		0.728436	0.755859	192	F_matrix
0.884064	0.706307	193	F_matrix		0.666457	0.701316	193	F_matrix		0.646611	0.719674	193	F_matrix
0.887507	0.659286	194	F_matrix		0.656155	0.649923	194	F_matrix		0.66347	0.679144	194	F_matrix
0.892077	0.658015	195	F_matrix		0.696393	0.697358	195	F_matrix		0.619346	0.653227	195	F_matrix
0.837777	0.643919	196	F_matrix		0.668817	0.670635	196	F_matrix		0.663671	0.68282	196	F_matrix
0.885249	0.651362	197	F_matrix		0.727925	0.666993	197	F_matrix		0.640663	0.660187	197	F_matrix
0.861534	0.625352	198	F_matrix		0.678926	0.664448	198	F_matrix		0.57826	0.610398	198	F_matrix
0.807065	0.566259	199	F_matrix		0.602214	0.590571	199	F_matrix		0.589049	0.576368	199	F_matrix
0.845476	0.630495	200	F_matrix		0.666348	0.667866	200	F_matrix		0.667729	0.667566	200	F_matrix
0.859423	0.631012	201	F_matrix		0.659191	0.654946	201	F_matrix		0.643186	0.650377	201	F_matrix
0.888134	0.657277	202	F_matrix		0.681199	0.67125	202	F_matrix		0.625175	0.657011	202	F_matrix
0.880516	0.687239	203	F_matrix		0.679622	0.685215	203	F_matrix		0.712317	0.736442	203	F_matrix
0.862886	0.657177	204	F_matrix		0.660637	0.661485	204	F_matrix		0.673507	0.691734	204	F_matrix
0.823584	0.616366	205	F_matrix		0.627289	0.605793	205	F_matrix		0.667105	0.660913	205	F_matrix
0.870257	0.621831	206	F_matrix		0.654108	0.612846	206	F_matrix		0.677446	0.653655	206	F_matrix
0.858498	0.644438	207	F_matrix		0.646474	0.636035	207	F_matrix		0.664385	0.675436	207	F_matrix
0.896162	0.673895	208	F_matrix		0.681999	0.671545	208	F_matrix		0.699844	0.709516	208	F_matrix
0.871384	0.666864	209	F_matrix		0.657135	0.669293	209	F_matrix		0.659727	0.691318	209	F_matrix
0.897752	0.667086	210	F_matrix		0.699569	0.696962	210	F_matrix		0.650357	0.67646	210	F_matrix
0.855193	0.667862	211	F_matrix		0.667743	0.670913	211	F_matrix		0.71386	0.726982	211	F_matrix
0.858674	0.632091	212	F_matrix		0.644905	0.641397	212	F_matrix		0.661431	0.660953	212	F_matrix
0.846143	0.625117	213	F_matrix		0.623267	0.640908	213	F_matrix		0.567359	0.609862	213	F_matrix
0.86449	0.668398	214	F_matrix		0.672696	0.697347	214	F_matrix		0.62842	0.678958	214	F_matrix
0.82418	0.625893	215	F_matrix		0.600928	0.621205	215	F_matrix		0.622882	0.648269	215	F_matrix
0.850431	0.67123	216	F_matrix		0.631264	0.669872	216	F_matrix		0.624352	0.685219	216	F_matrix
0.900151	0.707862	217	F_matrix		0.709315	0.724501	217	F_matrix		0.654693	0.719238	217	F_matrix
0.859099	0.650812	218	F_matrix		0.694139	0.707428	218	F_matrix		0.593254	0.644343	218	F_matrix
0.868724	0.658472	219	F_matrix		0.638383	0.654336	219	F_matrix		0.583563	0.642988	219	F_matrix
0.879441	0.672841	220	F_matrix		0.686886	0.700583	220	F_matrix		0.591388	0.657367	220	F_matrix
0.853921	0.651214	221	F_matrix		0.64061	0.666068	221	F_matrix		0.580806	0.639873	221	F_matrix
0.860135	0.635069	222	F_matrix		0.672577	0.690276	222	F_matrix		0.565041	0.613254	222	F_matrix
0.874537	0.672109	223	F_matrix		0.673696	0.696064	223	F_matrix		0.639597	0.684805	223	F_matrix
0.885016	0.689251	224	F_matrix		0.665362	0.683928	224	F_matrix		0.594934	0.673285	224	F_matrix
0.888525	0.687887	225	F_matrix		0.700573	0.716507	225	F_matrix		0.644443	0.697971	225	F_matrix
0.889642	0.697613	226	F_matrix		0.715854	0.721434	226	F_matrix		0.644585	0.707473	226	F_matrix
0.844656	0.621204	227	F_matrix		0.662121	0.643383	227	F_matrix		0.640848	0.644666	227	F_matrix
0.842402	0.601939	228	F_matrix		0.666956	0.623829	228	F_matrix		0.727867	0.666625	228	F_matrix
0.784117	0.596206	229	F_matrix		0.619838	0.608489	229	F_matrix		0.73726	0.688778	229	F_matrix
0.794807	0.587967	230	F_matrix		0.634445	0.612387	230	F_matrix		0.694213	0.654683	230	F_matrix
0.811004	0.646342	231	F_matrix		0.630543	0.653573	231	F_matrix		0.707245	0.719116	231	F_matrix
0.793998	0.629134	232	F_matrix		0.590516	0.614668	232	F_matrix		0.679518	0.693421	232	F_matrix
0.821144	0.659467	233	F_matrix		0.595473	0.636539	233	F_matrix		0.618165	0.681709	233	F_matrix
0.826733	0.632943	234	F_matrix		0.602153	0.621249	234	F_matrix		0.656396	0.671935	234	F_matrix
0.801653	0.627482	235	F_matrix		0.606591	0.644541	235	F_matrix		0.616656	0.655681	235	F_matrix
0.85501	0.67155	236	F_matrix		0.663485	0.688332	236	F_matrix		0.658393	0.702099	236	F_matrix
0.823697	0.619778	237	F_matrix		0.615786	0.638562	237	F_matrix		0.587805	0.623781	237	F_matrix
0.865819	0.668575	238	F_matrix		0.654423	0.66775	238	F_matrix		0.612889	0.670178	238	F_matrix
0.854058	0.651414	239	F_matrix		0.674433	0.693297	239	F_matrix		0.58355	0.641528	239	F_matrix
0.848808	0.650154	240	F_matrix		0.622086	0.625474	240	F_matrix		0.573746	0.636845	240	F_matrix
0.883008	0.642392	241	F_matrix		0.675141	0.662276	241	F_matrix		0.580829	0.620733	241	F_matrix
0.850608	0.689894	242	F_matrix		0.676712	0.703269	242	F_matrix		0.663696	0.726048	242	F_matrix
0.897502	0.681327	243	F_matrix		0.675602	0.681877	243	F_matrix		0.588716	0.657436	243	F_matrix
0.880127	0.677645	244	F_matrix		0.675082	0.678431	244	F_matrix		0.662851	0.700649	244	F_matrix
0.872525	0.685181	245	F_matrix		0.697793	0.724135	245	F_matrix		0.595449	0.674376	245	F_matrix
0.891783	0.633084	246	F_matrix		0.70963	0.674926	246	F_matrix		0.576848	0.606632	246	F_matrix
0.873276	0.697538	247	F_matrix		0.725907	0.735931	247	F_matrix		0.654139	0.719267	247	F_matrix
0.886354	0.749872	248	F_matrix		0.746223	0.776635	248	F_matrix		0.651452	0.765927	248	F_matrix
0.870034	0.690349	249	F_matrix		0.698533	0.710528	249	F_matrix		0.656996	0.714734	249	F_matrix
0.866925	0.655062	250	F_matrix		0.673305	0.662557	250	F_matrix		0.649918	0.675746	250	F_matrix
0.878546	0.685282	251	F_matrix		0.671924	0.697795	251	F_matrix		0.595553	0.672219	251	F_matrix
0.893501	0.710705	252	F_matrix		0.71593	0.713831	252	F_matrix		0.689038	0.743578	252	F_matrix
0.816343	0.643894	253	F_matrix		0.627599	0.636981	253	F_matrix		0.650243	0.684666	253	F_matrix
0.814669	0.656576	254	F_matrix		0.610586	0.650347	254	F_matrix		0.66536	0.706945	254	F_matrix
0.862737	0.679595	255	F_matrix		0.649274	0.689154	255	F_matrix		0.652947	0.704389	255	F_matrix
0.804887	0.623476	256	F_matrix		0.550764	0.585281	256	F_matrix		0.638214	0.661452	256	F_matrix
0.861535	0.679107	257	F_matrix		0.610654	0.648363	257	F_matrix		0.61552	0.68389	257	F_matrix
0.838782	0.623325	258	F_matrix		0.605225	0.603886	258	F_matrix		0.64832	0.652902	258	F_matrix
0.816937	0.625438	259	F_matrix		0.58404	0.592833	259	F_matrix		0.658286	0.668899	259	F_matrix
0.839864	0.656043	260	F_matrix		0.638857	0.640209	260	F_matrix		0.663957	0.694962	260	F_matrix
0.794492	0.585082	261	F_matrix		0.561042	0.551107	261	F_matrix		0.63371	0.622559	261	F_matrix
0.858814	0.626368	262	F_matrix		0.611059	0.595648	262	F_matrix		0.628351	0.638329	262	F_matrix
0.797046	0.573997	263	F_matrix		0.599593	0.56401	263	F_matrix		0.665256	0.624777	263	F_matrix
0.849106	0.613803	264	F_matrix		0.639854	0.627852	264	F_matrix		0.59836	0.613893	264	F_matrix
0.804343	0.599271	265	F_matrix		0.596064	0.588524	265	F_matrix		0.633711	0.63374	265	F_matrix
0.805295	0.589752	266	F_matrix		0.60757	0.590762	266	F_matrix		0.666644	0.639296	266	F_matrix
0.811958	0.572898	267	F_matrix		0.586577	0.569456	267	F_matrix		0.591024	0.582339	267	F_matrix
0.757685	0.542457	268	F_matrix		0.565193	0.570471	268	F_matrix		0.530605	0.540841	268	F_matrix
0.835533	0.627126	269	F_matrix		0.627735	0.638064	269	F_matrix		0.639827	0.653834	269	F_matrix
0.863848	0.637748	270	F_matrix		0.671109	0.656993	270	F_matrix		0.631601	0.649703	270	F_matrix
0.849824	0.621996	271	F_matrix		0.664058	0.643424	271	F_matrix		0.641146	0.643672	271	F_matrix
0.838984	0.639226	272	F_matrix		0.648687	0.647531	272	F_matrix		0.618765	0.654039	272	F_matrix
0.8506	0.662263	273	F_matrix		0.653659	0.684803	273	F_matrix		0.622331	0.674903	273	F_matrix
0.836503	0.652665	274	F_matrix		0.66875	0.679996	274	F_matrix		0.69825	0.710436	274	F_matrix
0.786735	0.609146	275	F_matrix		0.632152	0.621824	275	F_matrix		0.751768	0.709435	275	F_matrix
0.79347	0.592263	276	F_matrix		0.618128	0.599249	276	F_matrix		0.686998	0.656584	276	F_matrix
0.748083	0.530686	277	F_matrix		0.583223	0.56689	277	F_matrix		0.585537	0.559374	277	F_matrix
0.778043	0.605355	278	F_matrix		0.591483	0.602286	278	F_matrix		0.635242	0.65169	278	F_matrix
0.856632	0.660706	279	F_matrix		0.664557	0.663245	279	F_matrix		0.680764	0.701734	279	F_matrix
0.830463	0.631634	280	F_matrix		0.637448	0.651507	280	F_matrix		0.605577	0.642618	280	F_matrix
0.840285	0.603985	281	F_matrix		0.670225	0.63278	281	F_matrix		0.703554	0.658453	281	F_matrix
0.841194	0.644043	282	F_matrix		0.613201	0.63433	282	F_matrix		0.642135	0.670414	282	F_matrix
0.863962	0.641045	283	F_matrix		0.625266	0.619647	283	F_matrix		0.622353	0.648221	283	F_matrix
0.811876	0.629219	284	F_matrix		0.621422	0.630911	284	F_matrix		0.710405	0.70125	284	F_matrix
0.798488	0.578583	285	F_matrix		0.585468	0.567213	285	F_matrix		0.657991	0.625755	285	F_matrix
0.830778	0.643074	286	F_matrix		0.647226	0.649481	286	F_matrix		0.707149	0.706866	286	F_matrix
0.838583	0.661276	287	F_matrix		0.657942	0.669615	287	F_matrix		0.668027	0.703185	287	F_matrix
0.830271	0.624343	288	F_matrix		0.635821	0.635768	288	F_matrix		0.641256	0.65372	288	F_matrix
0.8383	0.672186	289	F_matrix		0.669586	0.68531	289	F_matrix		0.694885	0.729136	289	F_matrix
0.836449	0.673462	290	F_matrix		0.6676	0.675204	290	F_matrix		0.716175	0.742447	290	F_matrix
0.804582	0.651088	291	F_matrix		0.677179	0.684935	291	F_matrix		0.740854	0.744361	291	F_matrix
0.831725	0.651929	292	F_matrix		0.668291	0.662047	292	F_matrix		0.691928	0.708442	292	F_matrix
0.789999	0.628454	293	F_matrix		0.6268	0.642503	293	F_matrix		0.665993	0.687477	293	F_matrix
0.822747	0.64965	294	F_matrix		0.656279	0.660202	294	F_matrix		0.716488	0.722293	294	F_matrix
0.826366	0.667224	295	F_matrix		0.710487	0.695513	295	F_matrix		0.736404	0.750424	295	F_matrix
0.817388	0.657264	296	F_matrix		0.679674	0.668191	296	F_matrix		0.735645	0.742887	296	F_matrix
0.817142	0.624573	297	F_matrix		0.675532	0.640455	297	F_matrix		0.72049	0.698733	297	F_matrix
0.83418	0.688578	298	F_matrix		0.723062	0.725219	298	F_matrix		0.720815	0.762602	298	F_matrix
0.803009	0.648901	299	F_matrix		0.63206	0.654472	299	F_matrix		0.651505	0.69637	299	F_matrix
0.826769	0.666528	300	F_matrix		0.683756	0.683799	300	F_matrix		0.684076	0.722339	300	F_matrix
0.83397	0.670792	301	F_matrix		0.657445	0.692583	301	F_matrix		0.67651	0.719801	301	F_matrix
0.797632	0.645851	302	F_matrix		0.648848	0.646245	302	F_matrix		0.692385	0.716915	302	F_matrix
0.784303	0.611547	303	F_matrix		0.607818	0.60978	303	F_matrix		0.668435	0.672637	303	F_matrix
0.763586	0.613025	304	F_matrix		0.59766	0.606143	304	F_matrix		0.6958	0.697195	304	F_matrix
0.813695	0.644427	305	F_matrix		0.656853	0.642897	305	F_matrix		0.671086	0.69726	305	F_matrix
0.814054	0.619135	306	F_matrix		0.637672	0.637545	306	F_matrix		0.66768	0.668045	306	F_matrix
0.862876	0.681276	307	F_matrix		0.701859	0.696359	307	F_matrix		0.68104	0.721105	307	F_matrix
0.893586	0.710995	308	F_matrix		0.738633	0.732219	308	F_matrix		0.675139	0.736305	308	F_matrix
0.855494	0.651605	309	F_matrix		0.688109	0.669217	309	F_matrix		0.699359	0.701922	309	F_matrix
0.878977	0.690802	310	F_matrix		0.746075	0.719474	310	F_matrix		0.760715	0.765665	310	F_matrix
0.750333	0.574389	311	F_matrix		0.604531	0.581563	311	F_matrix		0.712528	0.666873	311	F_matrix
0.790876	0.594325	312	F_matrix		0.632509	0.60296	312	F_matrix		0.696143	0.664327	312	F_matrix
0.811721	0.609925	313	F_matrix		0.630822	0.60411	313	F_matrix		0.698081	0.67389	313	F_matrix
0.874207	0.630576	314	F_matrix		0.703282	0.648411	314	F_matrix		0.671978	0.658675	314	F_matrix
0.827847	0.632837	315	F_matrix		0.651573	0.62669	315	F_matrix		0.678348	0.682505	315	F_matrix
0.799764	0.615938	316	F_matrix		0.614973	0.604467	316	F_matrix		0.665984	0.669655	316	F_matrix
0.781835	0.59573	317	F_matrix		0.631596	0.619033	317	F_matrix		0.681412	0.662612	317	F_matrix
0.797912	0.59767	318	F_matrix		0.609819	0.590247	318	F_matrix		0.686128	0.660313	318	F_matrix
0.85852	0.628051	319	F_matrix		0.67006	0.631214	319	F_matrix		0.687782	0.669742	319	F_matrix
0.85378	0.643132	320	F_matrix		0.648115	0.633144	320	F_matrix		0.653229	0.670229	320	F_matrix
0.802559	0.628549	321	F_matrix		0.607242	0.606424	321	F_matrix		0.644648	0.671158	321	F_matrix
0.83955	0.636813	322	F_matrix		0.629964	0.620574	322	F_matrix		0.668914	0.67723	322	F_matrix
0.813291	0.61437	323	F_matrix		0.629539	0.631906	323	F_matrix		0.62842	0.64342	323	F_matrix
0.800664	0.611961	324	F_matrix		0.577897	0.596044	324	F_matrix		0.601345	0.631864	324	F_matrix
0.898178	0.696728	325	F_matrix		0.716233	0.709717	325	F_matrix		0.626454	0.693249	325	F_matrix
0.822192	0.63629	326	F_matrix		0.62536	0.638239	326	F_matrix		0.61665	0.656524	326	F_matrix
0.884101	0.696249	327	F_matrix		0.683406	0.687812	327	F_matrix		0.660538	0.71701	327	F_matrix
0.77057	0.608596	328	F_matrix		0.603144	0.605227	328	F_matrix		0.640644	0.661142	328	F_matrix
0.871103	0.688768	329	F_matrix		0.708345	0.700153	329	F_matrix		0.688405	0.729496	329	F_matrix
0.855358	0.678117	330	F_matrix		0.68834	0.706162	330	F_matrix		0.645596	0.701898	330	F_matrix
0.771898	0.575675	331	F_matrix		0.5829	0.558575	331	F_matrix		0.6356	0.622375	331	F_matrix
0.888976	0.701703	332	F_matrix		0.673445	0.686743	332	F_matrix		0.653096	0.716572	332	F_matrix
0.840091	0.662835	333	F_matrix		0.67868	0.680768	333	F_matrix		0.704005	0.722925	333	F_matrix
0.886427	0.70108	334	F_matrix		0.684428	0.70208	334	F_matrix		0.66032	0.720919	334	F_matrix
0.874617	0.689731	335	F_matrix		0.717396	0.721383	335	F_matrix		0.685409	0.727459	335	F_matrix
0.854938	0.643866	336	F_matrix		0.653034	0.637761	336	F_matrix		0.671117	0.679657	336	F_matrix
0.858322	0.670649	337	F_matrix		0.721233	0.692885	337	F_matrix		0.66096	0.701165	337	F_matrix
0.800138	0.623785	338	F_matrix		0.627023	0.616418	338	F_matrix		0.648254	0.668941	338	F_matrix
0.82664	0.664764	339	F_matrix		0.669982	0.67503	339	F_matrix		0.684328	0.720617	339	F_matrix
0.806061	0.604034	340	F_matrix		0.611821	0.594909	340	F_matrix		0.595545	0.618583	340	F_matrix
0.847528	0.612723	341	F_matrix		0.623515	0.589985	341	F_matrix		0.649038	0.63883	341	F_matrix
0.818582	0.620903	342	F_matrix		0.64314	0.622331	342	F_matrix		0.706547	0.687268	342	F_matrix
0.82835	0.606215	343	F_matrix		0.6297	0.59828	343	F_matrix		0.659509	0.644456	343	F_matrix
0.831915	0.629873	344	F_matrix		0.669124	0.641722	344	F_matrix		0.692946	0.684898	344	F_matrix
0.825045	0.608527	345	F_matrix		0.649068	0.61287	345	F_matrix		0.69771	0.666717	345	F_matrix
0.851726	0.633105	346	F_matrix		0.68374	0.649618	346	F_matrix		0.661876	0.664932	346	F_matrix
0.773499	0.561068	347	F_matrix		0.630447	0.56454	347	F_matrix		0.70377	0.637623	347	F_matrix
0.838743	0.644691	348	F_matrix		0.676015	0.64988	348	F_matrix		0.766857	0.734442	348	F_matrix
0.834139	0.63984	349	F_matrix		0.649359	0.633681	349	F_matrix		0.732222	0.714227	349	F_matrix
0.816675	0.61471	350	F_matrix		0.700934	0.632977	350	F_matrix		0.810998	0.729825	350	F_matrix
0.79003	0.595395	351	F_matrix		0.640556	0.599202	351	F_matrix		0.756549	0.694169	351	F_matrix
0.823869	0.619276	352	F_matrix		0.662602	0.620194	352	F_matrix		0.746084	0.702121	352	F_matrix
0.824448	0.64039	353	F_matrix		0.6708	0.655678	353	F_matrix		0.714454	0.710253	353	F_matrix
0.796571	0.612798	354	F_matrix		0.662651	0.627517	354	F_matrix		0.780139	0.722527	354	F_matrix
0.809657	0.634468	355	F_matrix		0.653967	0.645619	355	F_matrix		0.734569	0.72001	355	F_matrix
0.797938	0.608421	356	F_matrix		0.664132	0.623447	356	F_matrix		0.77429	0.71406	356	F_matrix
0.855468	0.665027	357	F_matrix		0.689473	0.677409	357	F_matrix		0.694516	0.713907	357	F_matrix
0.794178	0.594863	358	F_matrix		0.629564	0.596386	358	F_matrix		0.68349	0.657487	358	F_matrix
0.84625	0.654763	359	F_matrix		0.727518	0.689406	359	F_matrix		0.772154	0.74516	359	F_matrix
0.762671	0.590336	360	F_matrix		0.645198	0.607257	360	F_matrix		0.810152	0.724898	360	F_matrix
0.826399	0.664383	361	F_matrix		0.70417	0.699005	361	F_matrix		0.758474	0.758327	361	F_matrix
0.781798	0.592234	362	F_matrix		0.627329	0.612974	362	F_matrix		0.733227	0.683326	362	F_matrix
0.759416	0.599541	363	F_matrix		0.620908	0.613731	363	F_matrix		0.75655	0.712953	363	F_matrix
0.859912	0.691376	364	F_matrix		0.666692	0.688033	364	F_matrix		0.672109	0.728233	364	F_matrix
0.746646	0.537198	365	F_matrix		0.548169	0.517757	365	F_matrix		0.61889	0.582703	365	F_matrix
0.847123	0.639079	366	F_matrix		0.658342	0.645979	366	F_matrix		0.671496	0.6779	366	F_matrix
0.783689	0.575402	367	F_matrix		0.590385	0.565992	367	F_matrix		0.65511	0.626787	367	F_matrix
0.76613	0.562883	368	F_matrix		0.604216	0.565993	368	F_matrix		0.744411	0.661053	368	F_matrix
0.780049	0.592526	369	F_matrix		0.625172	0.597092	369	F_matrix		0.729222	0.682558	369	F_matrix
0.831461	0.625955	370	F_matrix		0.67917	0.632367	370	F_matrix		0.734736	0.701053	370	F_matrix
0.76099	0.557337	371	F_matrix		0.632776	0.570773	371	F_matrix		0.747187	0.65797	371	F_matrix
0.745992	0.537963	372	F_matrix		0.583153	0.533199	372	F_matrix		0.673491	0.608996	372	F_matrix
0.813938	0.620406	373	F_matrix		0.635635	0.614492	373	F_matrix		0.705922	0.688369	373	F_matrix
0.815521	0.631773	374	F_matrix		0.642338	0.629487	374	F_matrix		0.687452	0.691079	374	F_matrix
0.798982	0.604492	375	F_matrix		0.60808	0.590931	375	F_matrix		0.690335	0.669445	375	F_matrix
0.840651	0.664002	376	F_matrix		0.703975	0.67464	376	F_matrix		0.704863	0.724398	376	F_matrix
0.811365	0.636492	377	F_matrix		0.689264	0.668787	377	F_matrix		0.717603	0.713165	377	F_matrix
0.835937	0.638139	378	F_matrix		0.634379	0.637066	378	F_matrix		0.633235	0.66172	378	F_matrix
0.85145	0.661284	379	F_matrix		0.700186	0.693186	379	F_matrix		0.675175	0.701584	379	F_matrix
0.876329	0.690084	380	F_matrix		0.662505	0.686215	380	F_matrix		0.648848	0.707461	380	F_matrix
0.829893	0.661724	381	F_matrix		0.659046	0.676411	381	F_matrix		0.704729	0.726507	381	F_matrix
0.880604	0.660562	382	F_matrix		0.722005	0.671279	382	F_matrix		0.690849	0.697072	382	F_matrix
0.870062	0.647801	383	F_matrix		0.68144	0.661538	383	F_matrix		0.64498	0.664512	383	F_matrix
0.866945	0.661908	384	F_matrix		0.714211	0.690262	384	F_matrix		0.703407	0.710343	384	F_matrix
0.848533	0.627103	385	F_matrix		0.68771	0.661992	385	F_matrix		0.658302	0.658082	385	F_matrix
0.83168	0.631829	386	F_matrix		0.666845	0.629062	386	F_matrix		0.712927	0.696958	386	F_matrix
0.816561	0.60716	387	F_matrix		0.644702	0.606708	387	F_matrix		0.656882	0.648807	387	F_matrix
0.772807	0.584526	388	F_matrix		0.62659	0.598764	388	F_matrix		0.634533	0.631042	388	F_matrix
0.781294	0.590052	389	F_matrix		0.606141	0.587007	389	F_matrix		0.645041	0.638762	389	F_matrix
0.833452	0.617478	390	F_matrix		0.652149	0.619781	390	F_matrix		0.658408	0.653871	390	F_matrix
0.812604	0.577505	391	F_matrix		0.632755	0.585559	391	F_matrix		0.671579	0.625501	391	F_matrix
0.829347	0.632339	392	F_matrix		0.707117	0.657623	392	F_matrix		0.695236	0.68978	392	F_matrix
0.788474	0.566493	393	F_matrix		0.60127	0.57095	393	F_matrix		0.656627	0.615918	393	F_matrix
0.802332	0.545755	394	F_matrix		0.646725	0.610639	394	F_matrix		0.609167	0.566567	394	F_matrix
0.778872	0.587495	395	F_matrix		0.580793	0.588221	395	F_matrix		0.61287	0.620895	395	F_matrix
0.8369	0.621025	396	F_matrix		0.66786	0.653319	396	F_matrix		0.658944	0.656538	396	F_matrix
0.834747	0.638637	397	F_matrix		0.650414	0.645784	397	F_matrix		0.687625	0.690582	397	F_matrix
0.83185	0.656332	398	F_matrix		0.668308	0.656358	398	F_matrix		0.721499	0.728252	398	F_matrix
0.811679	0.59587	399	F_matrix		0.653732	0.611176	399	F_matrix		0.683157	0.651302	399	F_matrix
0.798055	0.601009	400	F_matrix		0.658554	0.611262	400	F_matrix		0.711591	0.676149	400	F_matrix
0.851623	0.668258	401	F_matrix		0.711506	0.689979	401	F_matrix		0.692597	0.717999	401	F_matrix
0.834301	0.649358	402	F_matrix		0.672413	0.656554	402	F_matrix		0.679695	0.698301	402	F_matrix
0.774205	0.611798	403	F_matrix		0.621718	0.6067	403	F_matrix		0.662553	0.674301	403	F_matrix
0.792296	0.619431	404	F_matrix		0.625313	0.614407	404	F_matrix		0.674434	0.680897	404	F_matrix
0.787974	0.616776	405	F_matrix		0.650235	0.641956	405	F_matrix		0.617071	0.650283	405	F_matrix
0.824495	0.630262	406	F_matrix		0.669997	0.640582	406	F_matrix		0.646543	0.66495	406	F_matrix
0.840395	0.659009	407	F_matrix		0.645986	0.659459	407	F_matrix		0.636366	0.683228	407	F_matrix
0.826231	0.665342	408	F_matrix		0.705464	0.702042	408	F_matrix		0.715414	0.737625	408	F_matrix
0.812805	0.639202	409	F_matrix		0.695868	0.670131	409	F_matrix		0.70993	0.711731	409	F_matrix
0.809304	0.623828	410	F_matrix		0.655141	0.623566	410	F_matrix		0.711702	0.696981	410	F_matrix
0.823545	0.614451	411	F_matrix		0.66357	0.634447	411	F_matrix		0.658192	0.65446	411	F_matrix
0.829673	0.60388	412	F_matrix		0.668659	0.62536	412	F_matrix		0.690366	0.656297	412	F_matrix
0.831747	0.623445	413	F_matrix		0.641731	0.646096	413	F_matrix		0.612724	0.637526	413	F_matrix
0.821956	0.633262	414	F_matrix		0.672339	0.671386	414	F_matrix		0.626032	0.658446	414	F_matrix
0.763034	0.593299	415	F_matrix		0.633404	0.618558	415	F_matrix		0.685839	0.670156	415	F_matrix
0.887853	0.695811	416	F_matrix		0.719307	0.717224	416	F_matrix		0.639675	0.703661	416	F_matrix
0.851772	0.647235	417	F_matrix		0.675165	0.664652	417	F_matrix		0.656749	0.677116	417	F_matrix
0.750944	0.552265	418	F_matrix		0.590809	0.56222	418	F_matrix		0.623227	0.599418	418	F_matrix
0.83983	0.656271	419	F_matrix		0.651516	0.65591	419	F_matrix		0.658581	0.692397	419	F_matrix
0.804894	0.605583	420	F_matrix		0.619115	0.641574	420	F_matrix		0.571494	0.607957	420	F_matrix
0.761836	0.586922	421	F_matrix		0.581878	0.580235	421	F_matrix		0.608502	0.624947	421	F_matrix
0.858438	0.655577	422	F_matrix		0.65496	0.661184	422	F_matrix		0.628339	0.668236	422	F_matrix
0.851156	0.660252	423	F_matrix		0.677844	0.675148	423	F_matrix		0.682167	0.704228	423	F_matrix
0.849154	0.653742	424	F_matrix		0.694341	0.675604	424	F_matrix		0.744395	0.729253	424	F_matrix
0.844098	0.672603	425	F_matrix		0.681407	0.677659	425	F_matrix		0.705612	0.73267	425	F_matrix
0.836397	0.642194	426	F_matrix		0.675339	0.653787	426	F_matrix		0.673236	0.686447	426	F_matrix
0.785938	0.569962	427	F_matrix		0.630653	0.60376	427	F_matrix		0.643219	0.614319	427	F_matrix
0.839013	0.624932	428	F_matrix		0.717013	0.643203	428	F_matrix		0.74815	0.703081	428	F_matrix
0.818487	0.623195	429	F_matrix		0.727459	0.658763	429	F_matrix		0.758729	0.714865	429	F_matrix
0.837764	0.619154	430	F_matrix		0.704814	0.640968	430	F_matrix		0.745151	0.695702	430	F_matrix
0.804519	0.608181	431	F_matrix		0.643483	0.608786	431	F_matrix		0.714356	0.682787	431	F_matrix
0.848152	0.643854	432	F_matrix		0.691731	0.648943	432	F_matrix		0.702833	0.698296	432	F_matrix
0.815013	0.596015	433	F_matrix		0.662299	0.618487	433	F_matrix		0.662578	0.64026	433	F_matrix
0.850948	0.646135	434	F_matrix		0.710742	0.666833	434	F_matrix		0.725786	0.71095	434	F_matrix
0.806304	0.616806	435	F_matrix		0.679286	0.635276	435	F_matrix		0.751457	0.709438	435	F_matrix
0.866903	0.68157	436	F_matrix		0.719641	0.696761	436	F_matrix		0.702747	0.731118	436	F_matrix
0.834715	0.639109	437	F_matrix		0.670366	0.653206	437	F_matrix		0.656193	0.675126	437	F_matrix
0.850178	0.656113	438	F_matrix		0.724397	0.700251	438	F_matrix		0.699795	0.709206	438	F_matrix
0.863666	0.64335	439	F_matrix		0.707724	0.666655	439	F_matrix		0.656639	0.668345	439	F_matrix
0.83938	0.616266	440	F_matrix		0.644242	0.603088	440	F_matrix		0.644098	0.643173	440	F_matrix
0.816261	0.585111	441	F_matrix		0.616572	0.574186	441	F_matrix		0.667733	0.630505	441	F_matrix
0.850719	0.640975	442	F_matrix		0.659527	0.637751	442	F_matrix		0.651023	0.66805	442	F_matrix
0.865567	0.674841	443	F_matrix		0.696697	0.697522	443	F_matrix		0.680701	0.713005	443	F_matrix
0.861935	0.629885	444	F_matrix		0.669165	0.631708	444	F_matrix		0.670293	0.661789	444	F_matrix
0.847619	0.628228	445	F_matrix		0.661819	0.62503	445	F_matrix		0.700912	0.680631	445	F_matrix
0.878347	0.648631	446	F_matrix		0.729118	0.6564	446	F_matrix		0.674816	0.677361	446	F_matrix
0.837264	0.636632	447	F_matrix		0.65819	0.633676	447	F_matrix		0.679622	0.683367	447	F_matrix
0.863091	0.648575	448	F_matrix		0.664852	0.641407	448	F_matrix		0.677516	0.684627	448	F_matrix
0.873488	0.636918	449	F_matrix		0.718041	0.65872	449	F_matrix		0.704227	0.681357	449	F_matrix
0.882667	0.643657	450	F_matrix		0.711182	0.658701	450	F_matrix		0.695003	0.680475	450	F_matrix
0.889751	0.663556	451	F_matrix		0.735594	0.6963	451	F_matrix		0.638294	0.669602	451	F_matrix
0.845993	0.615108	452	F_matrix		0.672133	0.623469	452	F_matrix		0.648437	0.641601	452	F_matrix
0.827134	0.609222	453	F_matrix		0.655463	0.618137	453	F_matrix		0.658979	0.647868	453	F_matrix
0.85327	0.613687	454	F_matrix		0.620304	0.587763	454	F_matrix		0.633507	0.630003	454	F_matrix
0.819977	0.601856	455	F_matrix		0.6144	0.582659	455	F_matrix		0.604891	0.615876	455	F_matrix
0.888858	0.665619	456	F_matrix		0.689846	0.66111	456	F_matrix		0.627163	0.666135	456	F_matrix
0.866439	0.670481	457	F_matrix		0.633207	0.650304	457	F_matrix		0.600579	0.665067	457	F_matrix
0.879892	0.681659	458	F_matrix		0.699025	0.677162	458	F_matrix		0.699504	0.72412	458	F_matrix
0.833368	0.65589	459	F_matrix		0.623679	0.63316	459	F_matrix		0.672184	0.70181	459	F_matrix
0.773072	0.597415	460	F_matrix		0.570494	0.584221	460	F_matrix		0.586534	0.619977	460	F_matrix
0.860536	0.679858	461	F_matrix		0.686964	0.684995	461	F_matrix		0.696328	0.728624	461	F_matrix
0.882353	0.651879	462	F_matrix		0.67338	0.645333	462	F_matrix		0.689238	0.686425	462	F_matrix
0.797492	0.585656	463	F_matrix		0.586602	0.594176	463	F_matrix		0.57537	0.592674	463	F_matrix
0.848888	0.651258	464	F_matrix		0.663218	0.679675	464	F_matrix		0.609591	0.657521	464	F_matrix
0.82194	0.603607	465	F_matrix		0.597362	0.598996	465	F_matrix		0.631059	0.630132	465	F_matrix
0.841055	0.607736	466	F_matrix		0.624195	0.601054	466	F_matrix		0.60163	0.612393	466	F_matrix
0.838601	0.622018	467	F_matrix		0.616001	0.602573	467	F_matrix		0.678354	0.666525	467	F_matrix
0.829643	0.610342	468	F_matrix		0.598717	0.581534	468	F_matrix		0.628785	0.633056	468	F_matrix
0.811782	0.625939	469	F_matrix		0.62036	0.616944	469	F_matrix		0.663988	0.674459	469	F_matrix
0.82625	0.630495	470	F_matrix		0.655691	0.638797	470	F_matrix		0.69064	0.686775	470	F_matrix
0.801151	0.602499	471	F_matrix		0.613524	0.590003	471	F_matrix		0.684781	0.663648	471	F_matrix
0.862892	0.658624	472	F_matrix		0.685932	0.671441	472	F_matrix		0.652014	0.682105	472	F_matrix
0.80593	0.635044	473	F_matrix		0.622331	0.635326	473	F_matrix		0.633471	0.670783	473	F_matrix
0.792537	0.638179	474	F_matrix		0.626168	0.643764	474	F_matrix		0.623139	0.674199	474	F_matrix
0.863903	0.669703	475	F_matrix		0.728857	0.724925	475	F_matrix		0.663018	0.698997	475	F_matrix
0.847834	0.657645	476	F_matrix		0.653063	0.688489	476	F_matrix		0.604765	0.661747	476	F_matrix
0.839726	0.650054	477	F_matrix		0.635148	0.658484	477	F_matrix		0.620156	0.66557	477	F_matrix
0.825762	0.648817	478	F_matrix		0.677017	0.691293	478	F_matrix		0.661704	0.691973	478	F_matrix
0.804229	0.609688	479	F_matrix		0.626247	0.65187	479	F_matrix		0.601752	0.628332	479	F_matrix
0.841014	0.649516	480	F_matrix		0.64637	0.670803	480	F_matrix		0.666105	0.688688	480	F_matrix
0.843394	0.658897	481	F_matrix		0.671526	0.70074	481	F_matrix		0.666552	0.697882	481	F_matrix
0.856785	0.688509	482	F_matrix		0.682044	0.711455	482	F_matrix		0.680943	0.731294	482	F_matrix
0.856556	0.673336	483	F_matrix		0.696412	0.698091	483	F_matrix		0.717817	0.734384	483	F_matrix
0.840995	0.639136	484	F_matrix		0.673156	0.659221	484	F_matrix		0.747018	0.71767	484	F_matrix
0.876308	0.65184	485	F_matrix		0.718476	0.685562	485	F_matrix		0.718346	0.70314	485	F_matrix
0.868792	0.636902	486	F_matrix		0.702692	0.677676	486	F_matrix		0.63735	0.64993	486	F_matrix
0.847592	0.642824	487	F_matrix		0.668007	0.653438	487	F_matrix		0.702393	0.697191	487	F_matrix
0.843127	0.652922	488	F_matrix		0.670095	0.675112	488	F_matrix		0.685639	0.701496	488	F_matrix
0.879467	0.669265	489	F_matrix		0.741337	0.725936	489	F_matrix		0.693453	0.708042	489	F_matrix
0.878738	0.715457	490	F_matrix		0.729097	0.742617	490	F_matrix		0.704093	0.763013	490	F_matrix
0.865274	0.674805	491	F_matrix		0.702928	0.691276	491	F_matrix		0.740829	0.743916	491	F_matrix
0.881307	0.683555	492	F_matrix		0.725786	0.725744	492	F_matrix		0.681911	0.716369	492	F_matrix
0.847566	0.657286	493	F_matrix		0.677105	0.66334	493	F_matrix		0.710016	0.716745	493	F_matrix
0.873746	0.688627	494	F_matrix		0.693124	0.718494	494	F_matrix		0.651405	0.708402	494	F_matrix
0.886848	0.666032	495	F_matrix		0.684211	0.683668	495	F_matrix		0.646463	0.677494	495	F_matrix
0.862674	0.653648	496	F_matrix		0.637146	0.651803	496	F_matrix		0.62568	0.663223	496	F_matrix
0.865546	0.660447	497	F_matrix		0.665557	0.660403	497	F_matrix		0.665263	0.689847	497	F_matrix
0.872587	0.67042	498	F_matrix		0.672264	0.670828	498	F_matrix		0.673353	0.70166	498	F_matrix
0.801637	0.639975	499	F_matrix		0.63798	0.635798	499	F_matrix		0.674903	0.699613	499	F_matrix
0.837479	0.683265	500	F_matrix		0.673797	0.696763	500	F_matrix		0.632518	0.70746	500	F_matrix
0.836814	0.672594	501	F_matrix		0.640109	0.659264	501	F_matrix		0.712138	0.739237	501	F_matrix
0.836303	0.679148	502	F_matrix		0.646015	0.664967	502	F_matrix		0.657329	0.71736	502	F_matrix
0.843824	0.698803	503	F_matrix		0.664043	0.703283	503	F_matrix		0.622755	0.715237	503	F_matrix
0.852315	0.656627	504	F_matrix		0.653787	0.652595	504	F_matrix		0.639926	0.677869	504	F_matrix
0.870275	0.675912	505	F_matrix		0.654136	0.657257	505	F_matrix		0.683677	0.713757	505	F_matrix
0.845426	0.656314	506	F_matrix		0.622267	0.63648	506	F_matrix		0.650031	0.685653	506	F_matrix
0.857229	0.686066	507	F_matrix		0.647462	0.679619	507	F_matrix		0.661605	0.718091	507	F_matrix
0.859046	0.638079	508	F_matrix		0.636014	0.631357	508	F_matrix		0.599336	0.634986	508	F_matrix
0.882901	0.675607	509	F_matrix		0.65247	0.663526	509	F_matrix		0.640573	0.685622	509	F_matrix
0.84837	0.64237	510	F_matrix		0.634266	0.638036	510	F_matrix		0.649437	0.669614	510	F_matrix
0.836234	0.626204	511	F_matrix		0.618683	0.63486	511	F_matrix		0.569306	0.615584	511	F_matrix
0.861927	0.646156	512	F_matrix		0.662574	0.675625	512	F_matrix		0.594247	0.639217	512	F_matrix
0.87122	0.656539	513	F_matrix		0.698222	0.712072	513	F_matrix		0.577729	0.636973	513	F_matrix
0.895124	0.629361	514	F_matrix		0.639219	0.635532	514	F_matrix		0.548673	0.587054	514	F_matrix
0.896584	0.638115	515	F_matrix		0.675852	0.671047	515	F_matrix		0.597615	0.620693	515	F_matrix
0.84594	0.641516	516	F_matrix		0.626976	0.653931	516	F_matrix		0.588414	0.637444	516	F_matrix
0.852014	0.648754	517	F_matrix		0.648721	0.646427	517	F_matrix		0.658172	0.679343	517	F_matrix
0.881584	0.698085	518	F_matrix		0.663996	0.692696	518	F_matrix		0.628712	0.702369	518	F_matrix
0.883902	0.671487	519	F_matrix		0.701635	0.69588	519	F_matrix		0.620081	0.670074	519	F_matrix
0.841009	0.649993	520	F_matrix		0.655143	0.656268	520	F_matrix		0.612919	0.661108	520	F_matrix
0.833706	0.623278	521	F_matrix		0.618163	0.632041	521	F_matrix		0.553469	0.605041	521	F_matrix
0.870279	0.644233	522	F_matrix		0.650843	0.659505	522	F_matrix		0.610232	0.642723	522	F_matrix
0.848634	0.62047	523	F_matrix		0.628692	0.627199	523	F_matrix		0.565861	0.603641	523	F_matrix
0.843387	0.647597	524	F_matrix		0.627779	0.636834	524	F_matrix		0.623158	0.663214	524	F_matrix
0.84069	0.663174	525	F_matrix		0.616458	0.643702	525	F_matrix		0.644032	0.691553	525	F_matrix
0.864792	0.662677	526	F_matrix		0.679636	0.673368	526	F_matrix		0.663636	0.691631	526	F_matrix
0.870572	0.66614	527	F_matrix		0.719231	0.729613	527	F_matrix		0.629772	0.675021	527	F_matrix
0.814308	0.603207	528	F_matrix		0.633538	0.629266	528	F_matrix		0.624437	0.629331	528	F_matrix
0.865855	0.665802	529	F_matrix		0.643483	0.659697	529	F_matrix		0.628972	0.676085	529	F_matrix
0.880404	0.639491	530	F_matrix		0.637817	0.624781	530	F_matrix		0.619425	0.639073	530	F_matrix
0.88015	0.648683	531	F_matrix		0.686064	0.673316	531	F_matrix		0.626714	0.652156	531	F_matrix
0.839601	0.615882	532	F_matrix		0.641817	0.649247	532	F_matrix		0.591767	0.616026	532	F_matrix
0.836166	0.624535	533	F_matrix		0.624677	0.618067	533	F_matrix		0.622819	0.642177	533	F_matrix
0.857987	0.63727	534	F_matrix		0.651168	0.64657	534	F_matrix		0.627728	0.649429	534	F_matrix
0.876782	0.690725	535	F_matrix		0.694418	0.708824	535	F_matrix		0.663246	0.715747	535	F_matrix
0.848484	0.635731	536	F_matrix		0.658788	0.67405	536	F_matrix		0.602709	0.638363	536	F_matrix
0.879229	0.679136	537	F_matrix		0.700462	0.699946	537	F_matrix		0.667476	0.704996	537	F_matrix
0.870486	0.663996	538	F_matrix		0.695404	0.680512	538	F_matrix		0.674931	0.69659	538	F_matrix
0.82047	0.628315	539	F_matrix		0.640293	0.645266	539	F_matrix		0.664961	0.673918	539	F_matrix
0.881693	0.660171	540	F_matrix		0.662789	0.651356	540	F_matrix		0.620541	0.659851	540	F_matrix
0.836868	0.659422	541	F_matrix		0.630392	0.635432	541	F_matrix		0.661328	0.698404	541	F_matrix
0.861295	0.684702	542	F_matrix		0.648928	0.668415	542	F_matrix		0.661003	0.714645	542	F_matrix
0.811711	0.65043	543	F_matrix		0.584358	0.633641	543	F_matrix		0.628812	0.682061	543	F_matrix
0.82994	0.672611	544	F_matrix		0.632718	0.663377	544	F_matrix		0.671814	0.720988	544	F_matrix
0.87611	0.691398	545	F_matrix		0.669988	0.67345	545	F_matrix		0.688741	0.730365	545	F_matrix
0.859419	0.647373	546	F_matrix		0.675923	0.647286	546	F_matrix		0.728369	0.710053	546	F_matrix
0.849927	0.646745	547	F_matrix		0.638678	0.630564	547	F_matrix		0.715545	0.707007	547	F_matrix
0.843567	0.624742	548	F_matrix		0.674677	0.625294	548	F_matrix		0.744378	0.699199	548	F_matrix
0.80503	0.620838	549	F_matrix		0.62561	0.621377	549	F_matrix		0.736224	0.707359	549	F_matrix
0.852025	0.663171	550	F_matrix		0.657381	0.676112	550	F_matrix		0.642039	0.685872	550	F_matrix
0.867636	0.639625	551	F_matrix		0.641219	0.626234	551	F_matrix		0.630672	0.649713	551	F_matrix
0.866874	0.669417	552	F_matrix		0.671702	0.660204	552	F_matrix		0.661571	0.696739	552	F_matrix
0.873165	0.651629	553	F_matrix		0.694586	0.65249	553	F_matrix		0.718228	0.70412	553	F_matrix
0.814794	0.603287	554	F_matrix		0.605769	0.583904	554	F_matrix		0.675116	0.654262	554	F_matrix
0.866907	0.631907	555	F_matrix		0.701923	0.6423	555	F_matrix		0.731782	0.691705	555	F_matrix
0.899521	0.641945	556	F_matrix		0.675416	0.643727	556	F_matrix		0.644681	0.647481	556	F_matrix
0.856989	0.643878	557	F_matrix		0.646639	0.628952	557	F_matrix		0.663783	0.675137	557	F_matrix
0.85996	0.671963	558	F_matrix		0.658127	0.670766	558	F_matrix		0.619056	0.679257	558	F_matrix
0.876211	0.684707	559	F_matrix		0.645386	0.664924	559	F_matrix		0.632965	0.693351	559	F_matrix
0.873036	0.662452	560	F_matrix		0.657612	0.642739	560	F_matrix		0.649138	0.680566	560	F_matrix
0.899034	0.667573	561	F_matrix		0.711909	0.683142	561	F_matrix		0.683346	0.693416	561	F_matrix
0.851393	0.649132	562	F_matrix		0.664349	0.638984	562	F_matrix		0.695143	0.698824	562	F_matrix
0.870066	0.658019	563	F_matrix		0.676784	0.652264	563	F_matrix		0.69999	0.703187	563	F_matrix
0.862775	0.644246	564	F_matrix		0.690759	0.649696	564	F_matrix		0.725338	0.703779	564	F_matrix
0.839805	0.647171	565	F_matrix		0.661502	0.651177	565	F_matrix		0.650687	0.678701	565	F_matrix
0.873165	0.632016	566	F_matrix		0.673151	0.642907	566	F_matrix		0.655726	0.652536	566	F_matrix
0.85791	0.640493	567	F_matrix		0.672386	0.66147	567	F_matrix		0.64751	0.662948	567	F_matrix
0.847736	0.600655	568	F_matrix		0.682989	0.655394	568	F_matrix		0.605876	0.604991	568	F_matrix
0.866791	0.651826	569	F_matrix		0.677532	0.670033	569	F_matrix		0.619931	0.656764	569	F_matrix
0.863873	0.66679	570	F_matrix		0.683077	0.704582	570	F_matrix		0.618573	0.672237	570	F_matrix
0.865078	0.666976	571	F_matrix		0.701845	0.701278	571	F_matrix		0.670525	0.699605	571	F_matrix
0.867095	0.66436	572	F_matrix		0.702148	0.69556	572	F_matrix		0.663189	0.692232	572	F_matrix
0.838333	0.622962	573	F_matrix		0.691442	0.665028	573	F_matrix		0.663285	0.660185	573	F_matrix
0.859518	0.647746	574	F_matrix		0.700594	0.687014	574	F_matrix		0.66918	0.680945	574	F_matrix
0.830076	0.615455	575	F_matrix		0.684795	0.649964	575	F_matrix		0.657674	0.652688	575	F_matrix
0.887135	0.643274	576	F_matrix		0.704645	0.674394	576	F_matrix		0.6235	0.642513	576	F_matrix
0.861849	0.603686	577	F_matrix		0.71091	0.668598	577	F_matrix		0.636188	0.617947	577	F_matrix
0.85299	0.604091	578	F_matrix		0.698049	0.681174	578	F_matrix		0.561658	0.584023	578	F_matrix
0.871408	0.637014	579	F_matrix		0.707932	0.69064	579	F_matrix		0.609321	0.634635	579	F_matrix
0.845864	0.61842	580	F_matrix		0.628611	0.627009	580	F_matrix		0.609809	0.625595	580	F_matrix
0.87078	0.658457	581	F_matrix		0.653545	0.662268	581	F_matrix		0.627966	0.666199	581	F_matrix
0.899993	0.657062	582	F_matrix		0.682795	0.680512	582	F_matrix		0.594216	0.636095	582	F_matrix
0.891167	0.687232	583	F_matrix		0.713485	0.709516	583	F_matrix		0.639337	0.693508	583	F_matrix
0.848577	0.656386	584	F_matrix		0.646071	0.664243	584	F_matrix		0.611038	0.663606	584	F_matrix
0.875579	0.653628	585	F_matrix		0.672973	0.665618	585	F_matrix		0.612725	0.651446	585	F_matrix
0.849134	0.700951	586	F_matrix		0.683546	0.724231	586	F_matrix		0.616213	0.711423	586	F_matrix
0.866337	0.68243	587	F_matrix		0.691504	0.708091	587	F_matrix		0.602552	0.678071	587	F_matrix
0.841431	0.654586	588	F_matrix		0.664638	0.673484	588	F_matrix		0.626746	0.673079	588	F_matrix
0.860459	0.676925	589	F_matrix		0.69694	0.724401	589	F_matrix		0.630361	0.690293	589	F_matrix
0.884409	0.672574	590	F_matrix		0.715744	0.703376	590	F_matrix		0.614114	0.66773	590	F_matrix
0.868548	0.674082	591	F_matrix		0.711094	0.695032	591	F_matrix		0.680499	0.710874	591	F_matrix
0.862749	0.623001	592	F_matrix		0.689061	0.669798	592	F_matrix		0.589315	0.613456	592	F_matrix
0.823328	0.59746	593	F_matrix		0.654032	0.646317	593	F_matrix		0.594398	0.604817	593	F_matrix
0.855595	0.655804	594	F_matrix		0.705339	0.679417	594	F_matrix		0.636374	0.673843	594	F_matrix
0.857336	0.643716	595	F_matrix		0.668883	0.645018	595	F_matrix		0.609687	0.646748	595	F_matrix
0.86133	0.662821	596	F_matrix		0.693772	0.680645	596	F_matrix		0.605574	0.662152	596	F_matrix
0.87066	0.662325	597	F_matrix		0.684791	0.670869	597	F_matrix		0.61003	0.660519	597	F_matrix
0.850023	0.648291	598	F_matrix		0.707136	0.691312	598	F_matrix		0.642051	0.671278	598	F_matrix
0.819811	0.606268	599	F_matrix		0.652945	0.618291	599	F_matrix		0.645321	0.640853	599	F_matrix
0.792632	0.588107	600	F_matrix		0.624646	0.596686	600	F_matrix		0.618002	0.618697	600	F_matrix
0.861178	0.64756	601	F_matrix		0.692878	0.65191	601	F_matrix		0.644726	0.66755	601	F_matrix
0.857771	0.645453	602	F_matrix		0.689996	0.654566	602	F_matrix		0.628339	0.658171	602	F_matrix
0.866721	0.632003	603	F_matrix		0.691593	0.644719	603	F_matrix		0.658256	0.656206	603	F_matrix
0.886036	0.655095	604	F_matrix		0.703846	0.656758	604	F_matrix		0.642209	0.664476	604	F_matrix
0.871212	0.641003	605	F_matrix		0.638925	0.611058	605	F_matrix		0.609506	0.638778	605	F_matrix
0.867114	0.646404	606	F_matrix		0.628352	0.613789	606	F_matrix		0.581293	0.630561	606	F_matrix
0.857193	0.659761	607	F_matrix		0.68968	0.656904	607	F_matrix		0.66306	0.691332	607	F_matrix
0.840647	0.64056	608	F_matrix		0.665275	0.631447	608	F_matrix		0.658985	0.675699	608	F_matrix
0.848814	0.63522	609	F_matrix		0.619045	0.603721	609	F_matrix		0.621874	0.647786	609	F_matrix
0.884578	0.677614	610	F_matrix		0.666763	0.656924	610	F_matrix		0.628372	0.680434	610	F_matrix
0.840666	0.618361	611	F_matrix		0.622385	0.616636	611	F_matrix		0.622379	0.6339	611	F_matrix
0.832941	0.625229	612	F_matrix		0.606296	0.605138	612	F_matrix		0.601212	0.632861	612	F_matrix
0.874228	0.679849	613	F_matrix		0.658816	0.663364	613	F_matrix		0.629673	0.687417	613	F_matrix
0.862763	0.711811	614	F_matrix		0.677242	0.7063	614	F_matrix		0.610215	0.71322	614	F_matrix
0.875989	0.691896	615	F_matrix		0.671643	0.675761	615	F_matrix		0.616838	0.691735	615	F_matrix
0.878189	0.706649	616	F_matrix		0.668547	0.685818	616	F_matrix		0.65346	0.726243	616	F_matrix
0.889238	0.735544	617	F_matrix		0.692995	0.72481	617	F_matrix		0.656736	0.753109	617	F_matrix
0.870011	0.668003	618	F_matrix		0.631625	0.642996	618	F_matrix		0.647145	0.686404	618	F_matrix
0.900551	0.721754	619	F_matrix		0.704038	0.725222	619	F_matrix		0.665897	0.739437	619	F_matrix
0.837823	0.669343	620	F_matrix		0.628512	0.645399	620	F_matrix		0.650522	0.702694	620	F_matrix
0.818891	0.630675	621	F_matrix		0.584545	0.602635	621	F_matrix		0.62782	0.65792	621	F_matrix
0.872843	0.698014	622	F_matrix		0.662283	0.681412	622	F_matrix		0.680028	0.734044	622	F_matrix
0.865062	0.67655	623	F_matrix		0.659456	0.668208	623	F_matrix		0.675903	0.712495	623	F_matrix
0.888154	0.69487	624	F_matrix		0.680545	0.687924	624	F_matrix		0.670274	0.719198	624	F_matrix
0.829927	0.679627	625	F_matrix		0.61148	0.652826	625	F_matrix		0.644895	0.71377	625	F_matrix
0.856081	0.703305	626	F_matrix		0.639817	0.686434	626	F_matrix		0.647228	0.728581	626	F_matrix
0.841609	0.64142	627	F_matrix		0.591968	0.606111	627	F_matrix		0.615283	0.653413	627	F_matrix
0.846324	0.648038	628	F_matrix		0.599393	0.616876	628	F_matrix		0.656819	0.68017	628	F_matrix
0.846886	0.639786	629	F_matrix		0.614818	0.618771	629	F_matrix		0.647248	0.666377	629	F_matrix
0.874507	0.673285	630	F_matrix		0.641681	0.648267	630	F_matrix		0.645518	0.689182	630	F_matrix
0.865107	0.688511	631	F_matrix		0.666825	0.697984	631	F_matrix		0.668917	0.721315	631	F_matrix
0.910692	0.709715	632	F_matrix		0.700108	0.703329	632	F_matrix		0.632245	0.704537	632	F_matrix
0.887938	0.706953	633	F_matrix		0.723939	0.717244	633	F_matrix		0.682946	0.738678	633	F_matrix
0.88764	0.687666	634	F_matrix		0.689824	0.688746	634	F_matrix		0.661855	0.707462	634	F_matrix
0.885052	0.669486	635	F_matrix		0.673251	0.653371	635	F_matrix		0.678422	0.698345	635	F_matrix
0.802231	0.637993	636	F_matrix		0.593295	0.606797	636	F_matrix		0.666231	0.692694	636	F_matrix
0.838955	0.712426	637	F_matrix		0.650884	0.694921	637	F_matrix		0.706609	0.778974	637	F_matrix
0.86311	0.735157	638	F_matrix		0.635429	0.70105	638	F_matrix		0.635966	0.751842	638	F_matrix
0.829561	0.705014	639	F_matrix		0.620808	0.676731	639	F_matrix		0.666009	0.752621	639	F_matrix
0.872742	0.712246	640	F_matrix		0.669341	0.69799	640	F_matrix		0.715589	0.76839	640	F_matrix
0.871096	0.699605	641	F_matrix		0.63277	0.671812	641	F_matrix		0.647302	0.718515	641	F_matrix
0.86222	0.677473	642	F_matrix		0.639051	0.664101	642	F_matrix		0.701206	0.727895	642	F_matrix
0.866903	0.671708	643	F_matrix		0.60982	0.64176	643	F_matrix		0.634688	0.68476	643	F_matrix
0.88325	0.704798	644	F_matrix		0.658107	0.687053	644	F_matrix		0.67871	0.736085	644	F_matrix
0.88666	0.697541	645	F_matrix		0.661917	0.691239	645	F_matrix		0.657624	0.715719	645	F_matrix
0.846029	0.651259	646	F_matrix		0.610891	0.642355	646	F_matrix		0.59952	0.65317	646	F_matrix
0.901877	0.703425	647	F_matrix		0.695037	0.696345	647	F_matrix		0.666968	0.720708	647	F_matrix
0.850256	0.629556	648	F_matrix		0.655018	0.64482	648	F_matrix		0.660384	0.661029	648	F_matrix
0.893706	0.675337	649	F_matrix		0.698807	0.687141	649	F_matrix		0.638519	0.6801	649	F_matrix
0.879333	0.649265	650	F_matrix		0.700933	0.656645	650	F_matrix		0.694783	0.687595	650	F_matrix
0.875033	0.598027	651	F_matrix		0.677659	0.617557	651	F_matrix		0.629395	0.604273	651	F_matrix
0.871046	0.639979	652	F_matrix		0.677633	0.657776	652	F_matrix		0.631521	0.649236	652	F_matrix
0.890631	0.678026	653	F_matrix		0.684635	0.696774	653	F_matrix		0.640602	0.6851	653	F_matrix
0.853411	0.626878	654	F_matrix		0.649924	0.627998	654	F_matrix		0.633436	0.643455	654	F_matrix
0.83548	0.620945	655	F_matrix		0.616078	0.603373	655	F_matrix		0.630792	0.642823	655	F_matrix
0.883912	0.667067	656	F_matrix		0.708221	0.677851	656	F_matrix		0.700084	0.707299	656	F_matrix
0.903135	0.646816	657	F_matrix		0.702527	0.644763	657	F_matrix		0.676182	0.666806	657	F_matrix
0.847129	0.659572	658	F_matrix		0.6367	0.660637	658	F_matrix		0.642833	0.684542	658	F_matrix
0.908952	0.695133	659	F_matrix		0.685631	0.689474	659	F_matrix		0.630711	0.689883	659	F_matrix
0.878141	0.661491	660	F_matrix		0.675129	0.660236	660	F_matrix		0.678048	0.692524	660	F_matrix
0.910347	0.705846	661	F_matrix		0.693016	0.709021	661	F_matrix		0.674506	0.723873	661	F_matrix
0.88161	0.719851	662	F_matrix		0.695077	0.734047	662	F_matrix		0.711201	0.770306	662	F_matrix
0.883268	0.70095	663	F_matrix		0.680176	0.705808	663	F_matrix		0.66586	0.725096	663	F_matrix
0.803499	0.610517	664	F_matrix		0.659082	0.655503	664	F_matrix		0.704743	0.681214	664	F_matrix
0.843463	0.627997	665	F_matrix		0.682159	0.663048	665	F_matrix		0.67722	0.670429	665	F_matrix
0.81564	0.594817	666	F_matrix		0.651802	0.634711	666	F_matrix		0.662709	0.63879	666	F_matrix
0.878122	0.683264	667	F_matrix		0.687694	0.703295	667	F_matrix		0.655263	0.703204	667	F_matrix
0.865547	0.665302	668	F_matrix		0.702417	0.703538	668	F_matrix		0.653114	0.688543	668	F_matrix
0.875952	0.671412	669	F_matrix		0.687984	0.680076	669	F_matrix		0.687047	0.708443	669	F_matrix
0.894006	0.680296	670	F_matrix		0.711512	0.700469	670	F_matrix		0.649297	0.690736	670	F_matrix
0.872338	0.6566	671	F_matrix		0.716348	0.683367	671	F_matrix		0.719274	0.710343	671	F_matrix
0.859119	0.637411	672	F_matrix		0.709862	0.651608	672	F_matrix		0.739274	0.704463	672	F_matrix
0.882168	0.643372	673	F_matrix		0.698266	0.654909	673	F_matrix		0.643706	0.654777	673	F_matrix
0.824674	0.629852	674	F_matrix		0.675325	0.640371	674	F_matrix		0.787884	0.733486	674	F_matrix
0.875692	0.644255	675	F_matrix		0.704047	0.66441	675	F_matrix		0.68175	0.677263	675	F_matrix
0.883814	0.677727	676	F_matrix		0.743021	0.699492	676	F_matrix		0.701544	0.719391	676	F_matrix
0.857217	0.635986	677	F_matrix		0.720098	0.664024	677	F_matrix		0.679094	0.674419	677	F_matrix
0.856668	0.635895	678	F_matrix		0.704094	0.649865	678	F_matrix		0.660068	0.665022	678	F_matrix
0.855178	0.638216	679	F_matrix		0.710354	0.687325	679	F_matrix		0.643148	0.659414	679	F_matrix
0.869531	0.657223	680	F_matrix		0.67329	0.665306	680	F_matrix		0.660476	0.682435	680	F_matrix
0.857865	0.662559	681	F_matrix		0.698131	0.68064	681	F_matrix		0.701074	0.713609	681	F_matrix
0.882173	0.665527	682	F_matrix		0.722323	0.684913	682	F_matrix		0.632422	0.67136	682	F_matrix
0.872958	0.6425	683	F_matrix		0.657374	0.636744	683	F_matrix		0.621305	0.645791	683	F_matrix
0.851629	0.655117	684	F_matrix		0.663183	0.644695	684	F_matrix		0.636191	0.674606	684	F_matrix
0.880578	0.650555	685	F_matrix		0.650013	0.62668	685	F_matrix		0.640888	0.661232	685	F_matrix
0.848751	0.61263	686	F_matrix		0.61947	0.598288	686	F_matrix		0.585509	0.60623	686	F_matrix
0.864614	0.585776	687	F_matrix		0.644018	0.59072	687	F_matrix		0.579267	0.571246	687	F_matrix
0.870727	0.603209	688	F_matrix		0.642071	0.585965	688	F_matrix		0.600417	0.596782	688	F_matrix
0.865273	0.622671	689	F_matrix		0.676049	0.623117	689	F_matrix		0.669818	0.652715	689	F_matrix
0.869415	0.624596	690	F_matrix		0.689886	0.625076	690	F_matrix		0.65654	0.646665	690	F_matrix
0.841288	0.603932	691	F_matrix		0.651345	0.602015	691	F_matrix		0.637938	0.626568	691	F_matrix
0.860157	0.611446	692	F_matrix		0.675965	0.628466	692	F_matrix		0.639375	0.628073	692	F_matrix
0.879216	0.629837	693	F_matrix		0.673636	0.621577	693	F_matrix		0.595717	0.61768	693	F_matrix
0.801398	0.539428	694	F_matrix		0.586386	0.518379	694	F_matrix		0.623459	0.56686	694	F_matrix
0.885357	0.656829	695	F_matrix		0.662346	0.637855	695	F_matrix		0.641246	0.665991	695	F_matrix
0.901309	0.662871	696	F_matrix		0.70635	0.670174	696	F_matrix		0.622429	0.656296	696	F_matrix
0.857945	0.619287	697	F_matrix		0.633052	0.603404	697	F_matrix		0.584362	0.608928	697	F_matrix
0.874728	0.620801	698	F_matrix		0.64025	0.590465	698	F_matrix		0.654399	0.639735	698	F_matrix
0.829979	0.651742	699	F_matrix		0.608536	0.625086	699	F_matrix		0.610723	0.666081	699	F_matrix
0.902345	0.67995	700	F_matrix		0.688407	0.668384	700	F_matrix		0.611465	0.666867	700	F_matrix
0.891541	0.689116	701	F_matrix		0.676751	0.667636	701	F_matrix		0.61261	0.680576	701	F_matrix
0.886658	0.727895	702	F_matrix		0.700045	0.727484	702	F_matrix		0.636875	0.734989	702	F_matrix
0.863493	0.66968	703	F_matrix		0.659475	0.664547	703	F_matrix		0.61595	0.673866	703	F_matrix
0.896175	0.679188	704	F_matrix		0.686946	0.671696	704	F_matrix		0.60792	0.666468	704	F_matrix
0.836282	0.639066	705	F_matrix		0.646768	0.629129	705	F_matrix		0.601895	0.645941	705	F_matrix
0.873991	0.627067	706	F_matrix		0.665146	0.61935	706	F_matrix		0.571116	0.603929	706	F_matrix
0.851606	0.643287	707	F_matrix		0.655032	0.631309	707	F_matrix		0.590812	0.638371	707	F_matrix
0.846524	0.624627	708	F_matrix		0.624518	0.602319	708	F_matrix		0.573737	0.612661	708	F_matrix
0.822594	0.623217	709	F_matrix		0.588384	0.5977	709	F_matrix		0.529885	0.595937	709	F_matrix
0.80683	0.637843	710	F_matrix		0.599193	0.621136	710	F_matrix		0.586733	0.648046	710	F_matrix
0.858356	0.669538	711	F_matrix		0.650968	0.667565	711	F_matrix		0.606229	0.670382	711	F_matrix
0.867749	0.640256	712	F_matrix		0.669755	0.631748	712	F_matrix		0.611798	0.640507	712	F_matrix
0.88605	0.650052	713	F_matrix		0.663571	0.626808	713	F_matrix		0.614164	0.644799	713	F_matrix
0.86752	0.652176	714	F_matrix		0.681354	0.648312	714	F_matrix		0.648042	0.671567	714	F_matrix
0.894054	0.666875	715	F_matrix		0.71164	0.665599	715	F_matrix		0.666204	0.68585	715	F_matrix
0.865827	0.642287	716	F_matrix		0.6305	0.611876	716	F_matrix		0.598109	0.636014	716	F_matrix
0.886261	0.658698	717	F_matrix		0.658619	0.638409	717	F_matrix		0.628397	0.660824	717	F_matrix
0.86758	0.663683	718	F_matrix		0.659831	0.643859	718	F_matrix		0.655314	0.687217	718	F_matrix
0.875614	0.673785	719	F_matrix		0.688674	0.677715	719	F_matrix		0.666751	0.700503	719	F_matrix
0.866567	0.668602	720	F_matrix		0.664416	0.656559	720	F_matrix		0.657487	0.693862	720	F_matrix
0.871396	0.662049	721	F_matrix		0.703615	0.672817	721	F_matrix		0.680481	0.697033	721	F_matrix
0.891807	0.677448	722	F_matrix		0.706739	0.686327	722	F_matrix		0.648431	0.688233	722	F_matrix
0.883228	0.678502	723	F_matrix		0.702478	0.708764	723	F_matrix		0.611863	0.672829	723	F_matrix
0.837368	0.632813	724	F_matrix		0.654975	0.651983	724	F_matrix		0.634668	0.656377	724	F_matrix
0.890034	0.669526	725	F_matrix		0.709835	0.685874	725	F_matrix		0.658251	0.685998	725	F_matrix
0.869222	0.653007	726	F_matrix		0.662131	0.635569	726	F_matrix		0.629567	0.662119	726	F_matrix
0.852233	0.621685	727	F_matrix		0.660135	0.616239	727	F_matrix		0.682952	0.663054	727	F_matrix
0.867541	0.630654	728	F_matrix		0.662324	0.622937	728	F_matrix		0.645296	0.64802	728	F_matrix
0.866356	0.638819	729	F_matrix		0.689312	0.653036	729	F_matrix		0.621368	0.644565	729	F_matrix
0.868133	0.6552	730	F_matrix		0.684661	0.669523	730	F_matrix		0.652634	0.676828	730	F_matrix
0.791448	0.592924	731	F_matrix		0.613104	0.580535	731	F_matrix		0.635629	0.633071	731	F_matrix
0.785859	0.573825	732	F_matrix		0.588462	0.558579	732	F_matrix		0.65426	0.6238	732	F_matrix
0.789526	0.593704	733	F_matrix		0.600411	0.598279	733	F_matrix		0.639397	0.636554	733	F_matrix
0.855445	0.644687	734	F_matrix		0.684487	0.677683	734	F_matrix		0.607194	0.647112	734	F_matrix
0.812973	0.617273	735	F_matrix		0.62178	0.620807	735	F_matrix		0.641618	0.653341	735	F_matrix
0.899316	0.674742	736	F_matrix		0.667437	0.651765	736	F_matrix		0.626286	0.670858	736	F_matrix
0.85394	0.654619	737	F_matrix		0.714496	0.684873	737	F_matrix		0.681082	0.696526	737	F_matrix
0.856749	0.665067	738	F_matrix		0.676518	0.677025	738	F_matrix		0.647832	0.689022	738	F_matrix
0.868396	0.652182	739	F_matrix		0.673495	0.648709	739	F_matrix		0.625258	0.659329	739	F_matrix
0.873467	0.656027	740	F_matrix		0.707983	0.669488	740	F_matrix		0.676039	0.687618	740	F_matrix
0.868609	0.685315	741	F_matrix		0.712652	0.711339	741	F_matrix		0.665005	0.71442	741	F_matrix
0.823168	0.659845	742	F_matrix		0.679971	0.688296	742	F_matrix		0.669293	0.708873	742	F_matrix
0.849673	0.661678	743	F_matrix		0.663729	0.669866	743	F_matrix		0.668998	0.699513	743	F_matrix
0.822004	0.631912	744	F_matrix		0.689308	0.690253	744	F_matrix		0.647054	0.667964	744	F_matrix
0.871316	0.67871	745	F_matrix		0.67991	0.685618	745	F_matrix		0.599998	0.671018	745	F_matrix
0.879409	0.674558	746	F_matrix		0.694832	0.677458	746	F_matrix		0.65408	0.69311	746	F_matrix
0.861299	0.656452	747	F_matrix		0.658695	0.650698	747	F_matrix		0.646381	0.677537	747	F_matrix
0.850304	0.651261	748	F_matrix		0.656196	0.660403	748	F_matrix		0.62418	0.664792	748	F_matrix
0.839622	0.620693	749	F_matrix		0.640441	0.615614	749	F_matrix		0.680948	0.66597	749	F_matrix
0.852615	0.654825	750	F_matrix		0.680884	0.695974	750	F_matrix		0.618047	0.664236	750	F_matrix
0.82605	0.632621	751	F_matrix		0.604692	0.611318	751	F_matrix		0.645431	0.666237	751	F_matrix
0.85097	0.644423	752	F_matrix		0.669534	0.647867	752	F_matrix		0.672555	0.68256	752	F_matrix
0.854012	0.66201	753	F_matrix		0.632358	0.63606	753	F_matrix		0.61172	0.667532	753	F_matrix
0.839657	0.63188	754	F_matrix		0.606623	0.609933	754	F_matrix		0.608828	0.641053	754	F_matrix
0.842575	0.668883	755	F_matrix		0.617902	0.646824	755	F_matrix		0.656038	0.703191	755	F_matrix
0.835947	0.679677	756	F_matrix		0.649544	0.668713	756	F_matrix		0.703582	0.742905	756	F_matrix
0.813523	0.647053	757	F_matrix		0.579482	0.614038	757	F_matrix		0.632285	0.679633	757	F_matrix
0.792832	0.621947	758	F_matrix		0.562874	0.591075	758	F_matrix		0.622922	0.656813	758	F_matrix
0.820142	0.658328	759	F_matrix		0.599435	0.633442	759	F_matrix		0.638209	0.691898	759	F_matrix
0.856536	0.645288	760	F_matrix		0.605444	0.604802	760	F_matrix		0.637255	0.663132	760	F_matrix
0.853349	0.673076	761	F_matrix		0.606872	0.650496	761	F_matrix		0.633989	0.691201	761	F_matrix
0.85692	0.658759	762	F_matrix		0.624165	0.663777	762	F_matrix		0.614607	0.664689	762	F_matrix
0.846901	0.677506	763	F_matrix		0.643953	0.661442	763	F_matrix		0.658178	0.711593	763	F_matrix
0.805907	0.604856	764	F_matrix		0.609904	0.601416	764	F_matrix		0.707937	0.675413	764	F_matrix
0.812361	0.602155	765	F_matrix		0.60835	0.586095	765	F_matrix		0.6963	0.664194	765	F_matrix
0.77736	0.605649	766	F_matrix		0.653393	0.618552	766	F_matrix		0.802644	0.733219	766	F_matrix
0.824292	0.646645	767	F_matrix		0.672264	0.66675	767	F_matrix		0.716835	0.718452	767	F_matrix
0.868815	0.688802	768	F_matrix		0.703956	0.693846	768	F_matrix		0.724366	0.749329	768	F_matrix
0.879516	0.695919	769	F_matrix		0.714444	0.708483	769	F_matrix		0.716949	0.74859	769	F_matrix
0.866013	0.661558	770	F_matrix		0.668714	0.652061	770	F_matrix		0.71376	0.715557	770	F_matrix
0.87878	0.654651	771	F_matrix		0.697178	0.655151	771	F_matrix		0.742363	0.716871	771	F_matrix
0.87095	0.684235	772	F_matrix		0.699006	0.700559	772	F_matrix		0.729785	0.746224	772	F_matrix
0.851084	0.642561	773	F_matrix		0.645682	0.634777	773	F_matrix		0.72284	0.705524	773	F_matrix
0.823573	0.652135	774	F_matrix		0.634183	0.656167	774	F_matrix		0.675322	0.703566	774	F_matrix
0.84122	0.68622	775	F_matrix		0.67613	0.69484	775	F_matrix		0.698208	0.744841	775	F_matrix
0.825566	0.671406	776	F_matrix		0.66586	0.678744	776	F_matrix		0.684719	0.728498	776	F_matrix
0.780118	0.612471	777	F_matrix		0.63042	0.620198	777	F_matrix		0.755867	0.718275	777	F_matrix
0.83413	0.635993	778	F_matrix		0.660904	0.632476	778	F_matrix		0.679448	0.683875	778	F_matrix
0.854171	0.618778	779	F_matrix		0.663473	0.639608	779	F_matrix		0.61079	0.623406	779	F_matrix
0.836722	0.612497	780	F_matrix		0.674406	0.640779	780	F_matrix		0.685418	0.660471	780	F_matrix
0.83004	0.598956	781	F_matrix		0.659228	0.616804	781	F_matrix		0.703892	0.657146	781	F_matrix
0.845717	0.64616	782	F_matrix		0.655851	0.642793	782	F_matrix		0.693992	0.697377	782	F_matrix
0.880985	0.628731	783	F_matrix		0.682816	0.622853	783	F_matrix		0.71045	0.672683	783	F_matrix
0.810901	0.612714	784	F_matrix		0.659654	0.633565	784	F_matrix		0.690335	0.673545	784	F_matrix
0.846301	0.649849	785	F_matrix		0.655686	0.649588	785	F_matrix		0.671648	0.689738	785	F_matrix
0.884093	0.688292	786	F_matrix		0.703893	0.701905	786	F_matrix		0.678781	0.71854	786	F_matrix
0.887623	0.663902	787	F_matrix		0.674965	0.6645	787	F_matrix		0.620981	0.661594	787	F_matrix
0.846158	0.638019	788	F_matrix		0.6486	0.629318	788	F_matrix		0.657516	0.670075	788	F_matrix
0.850087	0.633002	789	F_matrix		0.623538	0.614905	789	F_matrix		0.625168	0.646748	789	F_matrix
0.873892	0.655266	790	F_matrix		0.663764	0.645961	790	F_matrix		0.676637	0.686956	790	F_matrix
0.776787	0.58655	791	F_matrix		0.549444	0.558063	791	F_matrix		0.642504	0.635558	791	F_matrix
0.810949	0.597806	792	F_matrix		0.643836	0.599302	792	F_matrix		0.668649	0.646733	792	F_matrix
0.79002	0.572673	793	F_matrix		0.630338	0.569703	793	F_matrix		0.736898	0.658953	793	F_matrix
0.834627	0.614548	794	F_matrix		0.630144	0.603472	794	F_matrix		0.719364	0.679746	794	F_matrix
0.818274	0.646477	795	F_matrix		0.628187	0.635907	795	F_matrix		0.718134	0.721554	795	F_matrix
0.815718	0.650686	796	F_matrix		0.646615	0.654521	796	F_matrix		0.765608	0.751048	796	F_matrix
0.837749	0.64422	797	F_matrix		0.641631	0.640248	797	F_matrix		0.711566	0.707371	797	F_matrix
0.895409	0.677261	798	F_matrix		0.663765	0.667644	798	F_matrix		0.660752	0.69315	798	F_matrix
0.868758	0.697529	799	F_matrix		0.659569	0.694718	799	F_matrix		0.639474	0.712996	799	F_matrix
0.908277	0.708735	800	F_matrix		0.68898	0.695191	800	F_matrix		0.705662	0.744279	800	F_matrix
0.878631	0.676269	801	F_matrix		0.691878	0.687844	801	F_matrix		0.69565	0.716926	801	F_matrix
0.863584	0.640776	802	F_matrix		0.700026	0.686723	802	F_matrix		0.699944	0.687304	802	F_matrix
0.873317	0.680685	803	F_matrix		0.665014	0.673985	803	F_matrix		0.689546	0.720618	803	F_matrix
0.879513	0.682805	804	F_matrix		0.736565	0.702192	804	F_matrix		0.678999	0.714781	804	F_matrix
0.865138	0.626136	805	F_matrix		0.722708	0.685017	805	F_matrix		0.624808	0.63396	805	F_matrix
0.836578	0.604642	806	F_matrix		0.656933	0.654257	806	F_matrix		0.597525	0.608815	806	F_matrix
0.865005	0.660208	807	F_matrix		0.663034	0.672283	807	F_matrix		0.645464	0.679471	807	F_matrix
0.848504	0.65516	808	F_matrix		0.616875	0.63904	808	F_matrix		0.626462	0.670704	808	F_matrix
0.834887	0.626181	809	F_matrix		0.605232	0.641153	809	F_matrix		0.584192	0.62406	809	F_matrix
0.848243	0.619077	810	F_matrix		0.619348	0.638204	810	F_matrix		0.591853	0.616104	810	F_matrix
0.849949	0.640506	811	F_matrix		0.633518	0.65439	811	F_matrix		0.607593	0.645203	811	F_matrix
0.851128	0.638237	812	F_matrix		0.662498	0.667651	812	F_matrix		0.629542	0.653973	812	F_matrix
0.828884	0.587272	813	F_matrix		0.652009	0.618759	813	F_matrix		0.639376	0.614516	813	F_matrix
0.824421	0.596609	814	F_matrix		0.649368	0.625906	814	F_matrix		0.593113	0.602901	814	F_matrix
0.832863	0.615961	815	F_matrix		0.659348	0.660149	815	F_matrix		0.544956	0.593622	815	F_matrix
0.821807	0.611633	816	F_matrix		0.640014	0.619917	816	F_matrix		0.595107	0.620107	816	F_matrix
0.816948	0.630321	817	F_matrix		0.630354	0.652661	817	F_matrix		0.614888	0.651516	817	F_matrix
0.902831	0.715058	818	F_matrix		0.699216	0.721098	818	F_matrix		0.678658	0.738629	818	F_matrix
0.897916	0.682872	819	F_matrix		0.672498	0.685596	819	F_matrix		0.607614	0.669265	819	F_matrix
0.878537	0.681957	820	F_matrix		0.666836	0.719502	820	F_matrix		0.588612	0.66505	820	F_matrix
0.854892	0.631744	821	F_matrix		0.625121	0.621157	821	F_matrix		0.630546	0.646408	821	F_matrix
0.854091	0.629346	822	F_matrix		0.631858	0.623109	822	F_matrix		0.651091	0.654668	822	F_matrix
0.871259	0.674828	823	F_matrix		0.667083	0.678157	823	F_matrix		0.66281	0.701256	823	F_matrix
0.87666	0.665692	824	F_matrix		0.657402	0.652276	824	F_matrix		0.685517	0.701342	824	F_matrix
0.871941	0.664373	825	F_matrix		0.677958	0.688396	825	F_matrix		0.659925	0.688618	825	F_matrix
0.837108	0.673671	826	F_matrix		0.641467	0.68034	826	F_matrix		0.719604	0.744161	826	F_matrix
0.848636	0.664327	827	F_matrix		0.645897	0.67605	827	F_matrix		0.68326	0.710194	827	F_matrix
0.823182	0.657448	828	F_matrix		0.672201	0.665988	828	F_matrix		0.753938	0.749625	828	F_matrix
0.871636	0.694897	829	F_matrix		0.686916	0.706393	829	F_matrix		0.667502	0.724506	829	F_matrix
0.871447	0.677647	830	F_matrix		0.702432	0.693308	830	F_matrix		0.715497	0.731559	830	F_matrix
0.87826	0.681715	831	F_matrix		0.678419	0.687615	831	F_matrix		0.658025	0.703033	831	F_matrix
0.839904	0.646817	832	F_matrix		0.621016	0.636887	832	F_matrix		0.658831	0.682521	832	F_matrix
0.850993	0.649909	833	F_matrix		0.647957	0.651566	833	F_matrix		0.704103	0.704321	833	F_matrix
0.874378	0.665572	834	F_matrix		0.682893	0.665842	834	F_matrix		0.731921	0.725505	834	F_matrix
0.869553	0.644235	835	F_matrix		0.66066	0.639401	835	F_matrix		0.712763	0.694915	835	F_matrix
0.886931	0.660084	836	F_matrix		0.67585	0.653263	836	F_matrix		0.7328	0.714841	836	F_matrix
0.888392	0.685404	837	F_matrix		0.70852	0.715111	837	F_matrix		0.700529	0.725138	837	F_matrix
0.883229	0.648312	838	F_matrix		0.725935	0.671904	838	F_matrix		0.746867	0.710283	838	F_matrix
0.879521	0.64263	839	F_matrix		0.685313	0.642819	839	F_matrix		0.691609	0.678939	839	F_matrix
0.897015	0.599515	840	F_matrix		0.704479	0.607485	840	F_matrix		0.672947	0.618662	840	F_matrix
0.880552	0.624094	841	F_matrix		0.696528	0.635306	841	F_matrix		0.675911	0.651448	841	F_matrix
0.883578	0.629565	842	F_matrix		0.67314	0.624079	842	F_matrix		0.66987	0.653096	842	F_matrix
0.849062	0.61909	843	F_matrix		0.624703	0.608906	843	F_matrix		0.657967	0.649305	843	F_matrix
0.865791	0.619983	844	F_matrix		0.653149	0.627517	844	F_matrix		0.66089	0.645358	844	F_matrix
0.890952	0.658066	845	F_matrix		0.670725	0.658772	845	F_matrix		0.66208	0.675866	845	F_matrix
0.827236	0.590797	846	F_matrix		0.593339	0.569917	846	F_matrix		0.660674	0.629043	846	F_matrix
0.862511	0.65325	847	F_matrix		0.622067	0.627275	847	F_matrix		0.650285	0.67579	847	F_matrix
0.842881	0.645084	848	F_matrix		0.644457	0.637091	848	F_matrix		0.665111	0.682721	848	F_matrix
0.781131	0.599013	849	F_matrix		0.57521	0.581177	849	F_matrix		0.643615	0.647814	849	F_matrix
0.832657	0.660185	850	F_matrix		0.640732	0.650959	850	F_matrix		0.685796	0.713827	850	F_matrix
0.775406	0.593516	851	F_matrix		0.583159	0.57638	851	F_matrix		0.661209	0.65298	851	F_matrix
0.858908	0.651898	852	F_matrix		0.620292	0.63355	852	F_matrix		0.623791	0.661894	852	F_matrix
0.827426	0.645024	853	F_matrix		0.603716	0.646481	853	F_matrix		0.612669	0.661283	853	F_matrix
0.872863	0.678125	854	F_matrix		0.638906	0.66523	854	F_matrix		0.659111	0.702068	854	F_matrix
0.84223	0.656338	855	F_matrix		0.619217	0.652141	855	F_matrix		0.64231	0.682885	855	F_matrix
0.863812	0.656336	856	F_matrix		0.65309	0.667599	856	F_matrix		0.636685	0.671339	856	F_matrix
0.897609	0.69619	857	F_matrix		0.692569	0.706994	857	F_matrix		0.65776	0.710037	857	F_matrix
0.852195	0.681152	858	F_matrix		0.627938	0.675522	858	F_matrix		0.643341	0.705112	858	F_matrix
0.877319	0.671725	859	F_matrix		0.654695	0.681426	859	F_matrix		0.649646	0.688674	859	F_matrix
0.860077	0.666829	860	F_matrix		0.661321	0.675514	860	F_matrix		0.661866	0.696937	860	F_matrix
0.836054	0.611651	861	F_matrix		0.617578	0.614432	861	F_matrix		0.582847	0.608453	861	F_matrix
0.835344	0.636339	862	F_matrix		0.639887	0.645367	862	F_matrix		0.684571	0.686322	862	F_matrix
0.859382	0.65637	863	F_matrix		0.6643	0.653622	863	F_matrix		0.707794	0.709696	863	F_matrix
0.852079	0.640171	864	F_matrix		0.635767	0.639546	864	F_matrix		0.667688	0.675159	864	F_matrix
0.839354	0.587859	865	F_matrix		0.661907	0.613652	865	F_matrix		0.638766	0.610991	865	F_matrix
0.803679	0.56043	866	F_matrix		0.618786	0.567588	866	F_matrix		0.668797	0.609102	866	F_matrix
0.851551	0.622627	867	F_matrix		0.664144	0.626225	867	F_matrix		0.704315	0.674635	867	F_matrix
0.858195	0.641974	868	F_matrix		0.682642	0.639458	868	F_matrix		0.698191	0.689882	868	F_matrix
0.894268	0.666617	869	F_matrix		0.76352	0.695711	869	F_matrix		0.728032	0.716607	869	F_matrix
0.840641	0.611785	870	F_matrix		0.672345	0.620018	870	F_matrix		0.689986	0.660353	870	F_matrix
0.839714	0.598585	871	F_matrix		0.6565	0.60245	871	F_matrix		0.694494	0.648571	871	F_matrix
0.805712	0.586288	872	F_matrix		0.62107	0.58071	872	F_matrix		0.676853	0.640223	872	F_matrix
0.842678	0.599745	873	F_matrix		0.614001	0.594661	873	F_matrix		0.62332	0.614546	873	F_matrix
0.819409	0.589514	874	F_matrix		0.601427	0.578403	874	F_matrix		0.660563	0.630614	874	F_matrix
0.845981	0.618797	875	F_matrix		0.663866	0.645477	875	F_matrix		0.646422	0.64445	875	F_matrix
0.814376	0.570252	876	F_matrix		0.675457	0.652242	876	F_matrix		0.63868	0.601671	876	F_matrix
0.807093	0.588378	877	F_matrix		0.609214	0.595716	877	F_matrix		0.681198	0.644012	877	F_matrix
0.821858	0.59547	878	F_matrix		0.659538	0.677093	878	F_matrix		0.578715	0.595328	878	F_matrix
0.853004	0.609208	879	F_matrix		0.646372	0.648761	879	F_matrix		0.595329	0.606361	879	F_matrix
0.853492	0.611215	880	F_matrix		0.628152	0.639066	880	F_matrix		0.571765	0.596027	880	F_matrix
0.886064	0.654916	881	F_matrix		0.690553	0.700927	881	F_matrix		0.61706	0.651148	881	F_matrix
0.868847	0.641829	882	F_matrix		0.648613	0.673949	882	F_matrix		0.591832	0.631117	882	F_matrix
0.839709	0.6606	883	F_matrix		0.613569	0.666776	883	F_matrix		0.615717	0.67395	883	F_matrix
0.799804	0.578287	884	F_matrix		0.561582	0.565245	884	F_matrix		0.604877	0.599167	884	F_matrix
0.791116	0.566512	885	F_matrix		0.603142	0.613251	885	F_matrix		0.539696	0.557477	885	F_matrix
0.85049	0.623899	886	F_matrix		0.627697	0.65005	886	F_matrix		0.582603	0.615217	886	F_matrix
0.862948	0.617878	887	F_matrix		0.641357	0.640894	887	F_matrix		0.596749	0.612166	887	F_matrix
0.852983	0.603845	888	F_matrix		0.625047	0.610451	888	F_matrix		0.603332	0.605058	888	F_matrix
0.859287	0.608528	889	F_matrix		0.624245	0.621395	889	F_matrix		0.608656	0.610183	889	F_matrix
0.864445	0.628013	890	F_matrix		0.610765	0.598815	890	F_matrix		0.642388	0.645003	890	F_matrix
0.842214	0.610883	891	F_matrix		0.625825	0.62965	891	F_matrix		0.602728	0.615702	891	F_matrix
0.782959	0.599741	892	F_matrix		0.568551	0.583701	892	F_matrix		0.609604	0.630494	892	F_matrix
0.81309	0.589842	893	F_matrix		0.604922	0.597624	893	F_matrix		0.618892	0.613107	893	F_matrix
0.856324	0.645677	894	F_matrix		0.649174	0.644122	894	F_matrix		0.683655	0.687349	894	F_matrix
0.809553	0.620029	895	F_matrix		0.585149	0.613477	895	F_matrix		0.597636	0.634703	895	F_matrix
0.765291	0.568842	896	F_matrix		0.565859	0.561395	896	F_matrix		0.646488	0.622904	896	F_matrix
0.853167	0.62279	897	F_matrix		0.681201	0.650655	897	F_matrix		0.670314	0.657698	897	F_matrix
0.853776	0.656507	898	F_matrix		0.691091	0.685533	898	F_matrix		0.677524	0.696775	898	F_matrix
0.845203	0.642877	899	F_matrix		0.712998	0.685484	899	F_matrix		0.706773	0.700407	899	F_matrix
0.850102	0.65501	900	F_matrix		0.65248	0.669316	900	F_matrix		0.656478	0.68578	900	F_matrix
0.818693	0.66604	901	F_matrix		0.643088	0.681713	901	F_matrix		0.673052	0.719494	901	F_matrix
0.834875	0.636109	902	F_matrix		0.65463	0.65549	902	F_matrix		0.672468	0.680173	902	F_matrix
0.833975	0.641082	903	F_matrix		0.644584	0.644515	903	F_matrix		0.662114	0.680559	903	F_matrix
0.827813	0.646425	904	F_matrix		0.628936	0.63371	904	F_matrix		0.682455	0.699282	904	F_matrix
0.822989	0.656861	905	F_matrix		0.652841	0.689167	905	F_matrix		0.679286	0.710993	905	F_matrix
0.881451	0.721047	906	F_matrix		0.673918	0.721181	906	F_matrix		0.69286	0.761641	906	F_matrix
0.839795	0.715841	907	F_matrix		0.651761	0.70865	907	F_matrix		0.711605	0.785077	907	F_matrix
0.828651	0.676434	908	F_matrix		0.648259	0.690892	908	F_matrix		0.677314	0.728614	908	F_matrix
0.854836	0.663867	909	F_matrix		0.665102	0.65726	909	F_matrix		0.720896	0.726338	909	F_matrix
0.820256	0.636763	910	F_matrix		0.598457	0.618626	910	F_matrix		0.665762	0.68348	910	F_matrix
0.824502	0.655383	911	F_matrix		0.609386	0.628767	911	F_matrix		0.673282	0.705604	911	F_matrix
0.82983	0.665138	912	F_matrix		0.651171	0.685635	912	F_matrix		0.674196	0.714289	912	F_matrix
0.809967	0.656907	913	F_matrix		0.606469	0.646801	913	F_matrix		0.67214	0.712957	913	F_matrix
0.865535	0.663287	914	F_matrix		0.639507	0.67114	914	F_matrix		0.614744	0.665992	914	F_matrix
0.850776	0.655014	915	F_matrix		0.639462	0.659061	915	F_matrix		0.626739	0.669807	915	F_matrix
0.840502	0.675032	916	F_matrix		0.660209	0.683263	916	F_matrix		0.672082	0.719165	916	F_matrix
0.890904	0.692892	917	F_matrix		0.694313	0.706957	917	F_matrix		0.636925	0.698003	917	F_matrix
0.831176	0.625346	918	F_matrix		0.613366	0.623443	918	F_matrix		0.634355	0.650883	918	F_matrix
0.809359	0.646662	919	F_matrix		0.613569	0.640059	919	F_matrix		0.669461	0.7007	919	F_matrix
0.844185	0.657147	920	F_matrix		0.646211	0.67417	920	F_matrix		0.662995	0.693844	920	F_matrix
0.817753	0.667514	921	F_matrix		0.624902	0.655236	921	F_matrix		0.700167	0.73589	921	F_matrix
0.829742	0.650765	922	F_matrix		0.648186	0.65242	922	F_matrix		0.676114	0.699882	922	F_matrix
0.840356	0.650926	923	F_matrix		0.649567	0.655958	923	F_matrix		0.696078	0.705816	923	F_matrix
0.83774	0.646592	924	F_matrix		0.642771	0.656064	924	F_matrix		0.687562	0.697902	924	F_matrix
0.849039	0.664463	925	F_matrix		0.662845	0.684536	925	F_matrix		0.673113	0.704878	925	F_matrix
0.83301	0.642392	926	F_matrix		0.614826	0.631518	926	F_matrix		0.642994	0.672421	926	F_matrix
0.845196	0.662411	927	F_matrix		0.62908	0.667135	927	F_matrix		0.604207	0.667275	927	F_matrix
0.819083	0.619163	928	F_matrix		0.610497	0.64013	928	F_matrix		0.592442	0.627374	928	F_matrix
0.898756	0.700994	929	F_matrix		0.685822	0.697273	929	F_matrix		0.677098	0.724907	929	F_matrix
0.811218	0.64568	930	F_matrix		0.632311	0.649127	930	F_matrix		0.65834	0.693005	930	F_matrix
0.829135	0.659648	931	F_matrix		0.674112	0.663749	931	F_matrix		0.722614	0.733695	931	F_matrix
0.840069	0.668987	932	F_matrix		0.656898	0.675105	932	F_matrix		0.672845	0.713314	932	F_matrix
0.812764	0.664877	933	F_matrix		0.620546	0.653693	933	F_matrix		0.70819	0.73943	933	F_matrix
0.877975	0.697241	934	F_matrix		0.688413	0.708893	934	F_matrix		0.671786	0.726642	934	F_matrix
0.862559	0.655007	935	F_matrix		0.651751	0.659697	935	F_matrix		0.626305	0.664978	935	F_matrix
0.888375	0.682886	936	F_matrix		0.713198	0.682852	936	F_matrix		0.71609	0.73046	936	F_matrix
0.859349	0.677308	937	F_matrix		0.728618	0.733531	937	F_matrix		0.697422	0.726963	937	F_matrix
0.870597	0.669766	938	F_matrix		0.68465	0.675756	938	F_matrix		0.664742	0.697275	938	F_matrix
0.848651	0.665132	939	F_matrix		0.675822	0.676971	939	F_matrix		0.685151	0.712031	939	F_matrix
0.908546	0.650339	940	F_matrix		0.692901	0.662227	940	F_matrix		0.585283	0.621888	940	F_matrix
0.819534	0.624602	941	F_matrix		0.62156	0.617165	941	F_matrix		0.642182	0.658737	941	F_matrix
0.856573	0.639222	942	F_matrix		0.702074	0.664282	942	F_matrix		0.670942	0.674023	942	F_matrix
0.829753	0.627711	943	F_matrix		0.675006	0.66269	943	F_matrix		0.639115	0.656354	943	F_matrix
0.819067	0.625073	944	F_matrix		0.644221	0.644236	944	F_matrix		0.662702	0.669873	944	F_matrix
0.816129	0.620312	945	F_matrix		0.614437	0.614277	945	F_matrix		0.655586	0.662381	945	F_matrix
0.846263	0.649491	946	F_matrix		0.660812	0.651562	946	F_matrix		0.683843	0.695603	946	F_matrix
0.810143	0.628588	947	F_matrix		0.605593	0.616973	947	F_matrix		0.687676	0.689985	947	F_matrix
0.816137	0.649571	948	F_matrix		0.623114	0.648557	948	F_matrix		0.682649	0.707794	948	F_matrix
0.82888	0.623124	949	F_matrix		0.6002	0.596275	949	F_matrix		0.668051	0.666494	949	F_matrix
0.838412	0.636938	950	F_matrix		0.62469	0.610344	950	F_matrix		0.684504	0.685676	950	F_matrix
0.851862	0.653391	951	F_matrix		0.656595	0.645124	951	F_matrix		0.655391	0.682813	951	F_matrix
0.763092	0.593314	952	F_matrix		0.562157	0.587003	952	F_matrix		0.648282	0.65154	952	F_matrix
0.793491	0.617033	953	F_matrix		0.593581	0.605877	953	F_matrix		0.659209	0.670057	953	F_matrix
0.828718	0.651923	954	F_matrix		0.613271	0.645855	954	F_matrix		0.633664	0.679181	954	F_matrix
0.814658	0.645596	955	F_matrix		0.647999	0.665414	955	F_matrix		0.625631	0.674054	955	F_matrix
0.83211	0.672852	956	F_matrix		0.634181	0.665246	956	F_matrix		0.650208	0.708627	956	F_matrix
0.82107	0.673881	957	F_matrix		0.639697	0.667141	957	F_matrix		0.671907	0.726291	957	F_matrix
0.811112	0.632334	958	F_matrix		0.637858	0.629817	958	F_matrix		0.668222	0.683801	958	F_matrix
0.809869	0.630307	959	F_matrix		0.613975	0.619257	959	F_matrix		0.645501	0.670434	959	F_matrix
0.821849	0.631639	960	F_matrix		0.641514	0.645576	960	F_matrix		0.624898	0.656207	960	F_matrix
0.842977	0.659945	961	F_matrix		0.617511	0.635408	961	F_matrix		0.656683	0.69397	961	F_matrix
0.851178	0.697155	962	F_matrix		0.639683	0.674521	962	F_matrix		0.644137	0.722555	962	F_matrix
0.825446	0.670936	963	F_matrix		0.611669	0.646501	963	F_matrix		0.651445	0.710131	963	F_matrix
0.822255	0.636172	964	F_matrix		0.63246	0.620195	964	F_matrix		0.673577	0.686006	964	F_matrix
0.858415	0.646896	965	F_matrix		0.653952	0.630581	965	F_matrix		0.705553	0.698736	965	F_matrix
0.808674	0.639371	966	F_matrix		0.598348	0.617444	966	F_matrix		0.68921	0.703242	966	F_matrix
0.809062	0.611482	967	F_matrix		0.621155	0.596913	967	F_matrix		0.688564	0.67209	967	F_matrix
0.857774	0.657539	968	F_matrix		0.645832	0.658256	968	F_matrix		0.685907	0.700536	968	F_matrix
0.796128	0.588816	969	F_matrix		0.588793	0.571112	969	F_matrix		0.667339	0.642279	969	F_matrix
0.802036	0.653905	970	F_matrix		0.608985	0.640389	970	F_matrix		0.670902	0.712541	970	F_matrix
0.873824	0.711374	971	F_matrix		0.661299	0.698803	971	F_matrix		0.693253	0.754909	971	F_matrix
0.848898	0.667416	972	F_matrix		0.624548	0.643364	972	F_matrix		0.642118	0.691575	972	F_matrix
0.874321	0.706231	973	F_matrix		0.673362	0.694724	973	F_matrix		0.645292	0.722857	973	F_matrix
0.898048	0.711312	974	F_matrix		0.685276	0.693098	974	F_matrix		0.668841	0.731366	974	F_matrix
0.828234	0.628938	975	F_matrix		0.592159	0.597137	975	F_matrix		0.644029	0.660764	975	F_matrix
0.841801	0.655734	976	F_matrix		0.643388	0.643801	976	F_matrix		0.687489	0.706023	976	F_matrix
0.878319	0.680718	977	F_matrix		0.646051	0.65112	977	F_matrix		0.650858	0.698147	977	F_matrix
0.84802	0.63943	978	F_matrix		0.664946	0.633863	978	F_matrix		0.717504	0.700753	978	F_matrix
0.741323	0.559638	979	F_matrix		0.547901	0.535083	979	F_matrix		0.649407	0.624058	979	F_matrix
0.827713	0.625114	980	F_matrix		0.618911	0.604166	980	F_matrix		0.662513	0.666315	980	F_matrix
0.742833	0.538372	981	F_matrix		0.553892	0.518964	981	F_matrix		0.631558	0.591434	981	F_matrix
0.848202	0.654063	982	F_matrix		0.686545	0.661971	982	F_matrix		0.669606	0.692377	982	F_matrix
0.779672	0.576446	983	F_matrix		0.595142	0.563813	983	F_matrix		0.656379	0.630149	983	F_matrix
0.877714	0.699417	984	F_matrix		0.742859	0.718473	984	F_matrix		0.686191	0.736792	984	F_matrix
0.869814	0.670556	985	F_matrix		0.67692	0.661172	985	F_matrix		0.703883	0.718679	985	F_matrix
0.848865	0.706377	986	F_matrix		0.668799	0.708633	986	F_matrix		0.691366	0.759511	986	F_matrix
0.877416	0.7014	987	F_matrix		0.686896	0.708545	987	F_matrix		0.671892	0.731266	987	F_matrix
0.846049	0.641355	988	F_matrix		0.616579	0.617794	988	F_matrix		0.636049	0.662535	988	F_matrix
0.863433	0.65743	989	F_matrix		0.656724	0.643195	989	F_matrix		0.655677	0.682564	989	F_matrix
0.878579	0.664199	990	F_matrix		0.723725	0.686026	990	F_matrix		0.679259	0.695806	990	F_matrix
0.852873	0.636824	991	F_matrix		0.657284	0.63308	991	F_matrix		0.634786	0.654567	991	F_matrix
0.844693	0.656187	992	F_matrix		0.648576	0.648762	992	F_matrix		0.646122	0.683752	992	F_matrix
0.862482	0.654504	993	F_matrix		0.702566	0.704717	993	F_matrix		0.695759	0.700374	993	F_matrix
0.859886	0.661693	994	F_matrix		0.678349	0.679727	994	F_matrix		0.685713	0.703996	994	F_matrix
0.857751	0.65639	995	F_matrix		0.691453	0.657614	995	F_matrix		0.733035	0.722948	995	F_matrix
0.880866	0.663134	996	F_matrix		0.698664	0.664535	996	F_matrix		0.687379	0.697923	996	F_matrix
0.861895	0.660984	997	F_matrix		0.660154	0.658185	997	F_matrix		0.656461	0.687276	997	F_matrix
0.781523	0.585422	998	F_matrix		0.571891	0.569924	998	F_matrix		0.61584	0.619148	998	F_matrix
0.87454	0.673614	999	F_matrix		0.690137	0.66874	999	F_matrix		0.685576	0.710578	999	F_matrix
0.874155	0.671092	1000	F_matrix		0.679635	0.687916	1000	F_matrix		0.641811	0.6851	1000	F_matrix
0.774095	0.795155	1	G_matrix		0.701732	0.831901	1	G_matrix		0.652949	0.870076	1	G_matrix
0.757208	0.847699	2	G_matrix		0.740524	0.931855	2	G_matrix		0.624051	0.916868	2	G_matrix
0.808516	0.83888	3	G_matrix		0.743532	0.892843	3	G_matrix		0.629042	0.881573	3	G_matrix
0.748961	0.783419	4	G_matrix		0.679016	0.824244	4	G_matrix		0.638803	0.862008	4	G_matrix
0.782206	0.765374	5	G_matrix		0.687674	0.791371	5	G_matrix		0.619547	0.811546	5	G_matrix
0.80369	0.813797	6	G_matrix		0.71296	0.845481	6	G_matrix		0.722904	0.919549	6	G_matrix
0.748869	0.753589	7	G_matrix		0.695387	0.797898	7	G_matrix		0.759551	0.904218	7	G_matrix
0.781964	0.820722	8	G_matrix		0.729193	0.876992	8	G_matrix		0.602719	0.858465	8	G_matrix
0.794728	0.835418	9	G_matrix		0.768295	0.903045	9	G_matrix		0.690572	0.927817	9	G_matrix
0.792752	0.793191	10	G_matrix		0.721952	0.836206	10	G_matrix		0.650766	0.856218	10	G_matrix
0.681356	0.750809	11	G_matrix		0.644259	0.801197	11	G_matrix		0.67791	0.892261	11	G_matrix
0.727848	0.746785	12	G_matrix		0.667869	0.785742	12	G_matrix		0.683417	0.862146	12	G_matrix
0.80331	0.833212	13	G_matrix		0.711277	0.867769	13	G_matrix		0.655646	0.896833	13	G_matrix
0.757883	0.777992	14	G_matrix		0.692867	0.818396	14	G_matrix		0.623653	0.84083	14	G_matrix
0.721816	0.709105	15	G_matrix		0.658321	0.745929	15	G_matrix		0.550452	0.737768	15	G_matrix
0.734451	0.743514	16	G_matrix		0.688763	0.790361	16	G_matrix		0.666364	0.843775	16	G_matrix
0.873221	0.901854	17	G_matrix		0.779636	0.947501	17	G_matrix		0.688496	0.954086	17	G_matrix
0.779629	0.810289	18	G_matrix		0.674542	0.826926	18	G_matrix		0.598058	0.845533	18	G_matrix
0.776924	0.783068	19	G_matrix		0.728568	0.832543	19	G_matrix		0.682873	0.874667	19	G_matrix
0.746927	0.809462	20	G_matrix		0.692212	0.865481	20	G_matrix		0.603775	0.867077	20	G_matrix
0.797158	0.856743	21	G_matrix		0.745842	0.928139	21	G_matrix		0.651161	0.92254	21	G_matrix
0.798915	0.885599	22	G_matrix		0.688077	0.9056	22	G_matrix		0.627446	0.935057	22	G_matrix
0.711738	0.746329	23	G_matrix		0.642698	0.781113	23	G_matrix		0.611108	0.823933	23	G_matrix
0.830826	0.925755	24	G_matrix		0.69154	0.936218	24	G_matrix		0.762465	1.05661	24	G_matrix
0.703326	0.717766	25	G_matrix		0.6755	0.77327	25	G_matrix		0.634711	0.812373	25	G_matrix
0.769305	0.816357	26	G_matrix		0.681355	0.84545	26	G_matrix		0.610543	0.866467	26	G_matrix
0.789789	0.824079	27	G_matrix		0.732571	0.873087	27	G_matrix		0.682674	0.912815	27	G_matrix
0.850488	0.83031	28	G_matrix		0.728597	0.848118	28	G_matrix		0.6845	0.887474	28	G_matrix
0.735338	0.780469	29	G_matrix		0.679454	0.8261	29	G_matrix		0.675461	0.891199	29	G_matrix
0.708367	0.702211	30	G_matrix		0.666927	0.747489	30	G_matrix		0.663862	0.809916	30	G_matrix
0.814327	0.833944	31	G_matrix		0.695552	0.847203	31	G_matrix		0.663697	0.896985	31	G_matrix
0.809412	0.884096	32	G_matrix		0.761339	0.945898	32	G_matrix		0.676761	0.963152	32	G_matrix
0.783931	0.777742	33	G_matrix		0.721157	0.821326	33	G_matrix		0.721054	0.888676	33	G_matrix
0.789379	0.774113	34	G_matrix		0.692181	0.797026	34	G_matrix		0.698052	0.867299	34	G_matrix
0.810636	0.813118	35	G_matrix		0.713631	0.842386	35	G_matrix		0.667537	0.879106	35	G_matrix
0.766056	0.789308	36	G_matrix		0.654093	0.802592	36	G_matrix		0.606675	0.836868	36	G_matrix
0.803317	0.798999	37	G_matrix		0.698971	0.821984	37	G_matrix		0.678179	0.874657	37	G_matrix
0.784542	0.815089	38	G_matrix		0.738832	0.86916	38	G_matrix		0.692662	0.912473	38	G_matrix
0.799445	0.873116	39	G_matrix		0.713211	0.917965	39	G_matrix		0.630515	0.923823	39	G_matrix
0.782023	0.756592	40	G_matrix		0.703265	0.791291	40	G_matrix		0.591659	0.784062	40	G_matrix
0.726316	0.760578	41	G_matrix		0.711633	0.828878	41	G_matrix		0.714021	0.898461	41	G_matrix
0.7374	0.754032	42	G_matrix		0.650014	0.778377	42	G_matrix		0.61876	0.822928	42	G_matrix
0.769446	0.787368	43	G_matrix		0.757855	0.859956	43	G_matrix		0.660398	0.86907	43	G_matrix
0.674185	0.673784	44	G_matrix		0.690044	0.748731	44	G_matrix		0.596402	0.755029	44	G_matrix
0.717184	0.83377	45	G_matrix		0.697264	0.903678	45	G_matrix		0.588156	0.899581	45	G_matrix
0.682572	0.694455	46	G_matrix		0.62969	0.736432	46	G_matrix		0.573628	0.758487	46	G_matrix
0.734453	0.751837	47	G_matrix		0.690815	0.803737	47	G_matrix		0.632525	0.831272	47	G_matrix
0.706783	0.829011	48	G_matrix		0.64089	0.86867	48	G_matrix		0.595262	0.90643	48	G_matrix
0.764832	0.826094	49	G_matrix		0.763886	0.90953	49	G_matrix		0.648445	0.906245	49	G_matrix
0.785916	0.78139	50	G_matrix		0.731744	0.830141	50	G_matrix		0.667824	0.858171	50	G_matrix
0.767947	0.75765	51	G_matrix		0.717517	0.810928	51	G_matrix		0.680487	0.84972	51	G_matrix
0.72505	0.777179	52	G_matrix		0.680933	0.829727	52	G_matrix		0.626645	0.860817	52	G_matrix
0.795517	0.819636	53	G_matrix		0.68047	0.839338	53	G_matrix		0.63803	0.87454	53	G_matrix
0.77732	0.805955	54	G_matrix		0.697324	0.84104	54	G_matrix		0.632973	0.866495	54	G_matrix
0.731416	0.737149	55	G_matrix		0.697591	0.790953	55	G_matrix		0.643749	0.823938	55	G_matrix
0.849486	0.832252	56	G_matrix		0.690359	0.827518	56	G_matrix		0.715765	0.910176	56	G_matrix
0.739228	0.739902	57	G_matrix		0.723011	0.803853	57	G_matrix		0.593773	0.790057	57	G_matrix
0.711032	0.753055	58	G_matrix		0.647758	0.788961	58	G_matrix		0.625096	0.841237	58	G_matrix
0.810072	0.822578	59	G_matrix		0.736143	0.863719	59	G_matrix		0.620839	0.857961	59	G_matrix
0.779671	0.832051	60	G_matrix		0.720908	0.882403	60	G_matrix		0.658476	0.911019	60	G_matrix
0.787059	0.81594	61	G_matrix		0.730412	0.865693	61	G_matrix		0.640089	0.876673	61	G_matrix
0.752446	0.751208	62	G_matrix		0.689406	0.789718	62	G_matrix		0.61401	0.808487	62	G_matrix
0.738951	0.740631	63	G_matrix		0.701666	0.795103	63	G_matrix		0.623594	0.810603	63	G_matrix
0.700784	0.765639	64	G_matrix		0.651656	0.809884	64	G_matrix		0.639098	0.871121	64	G_matrix
0.780742	0.802042	65	G_matrix		0.698132	0.832249	65	G_matrix		0.64996	0.871866	65	G_matrix
0.743694	0.734534	66	G_matrix		0.703324	0.787291	66	G_matrix		0.625706	0.802718	66	G_matrix
0.795244	0.814553	67	G_matrix		0.685254	0.831577	67	G_matrix		0.725877	0.927179	67	G_matrix
0.789505	0.798264	68	G_matrix		0.736123	0.852855	68	G_matrix		0.653331	0.865165	68	G_matrix
0.775247	0.89438	69	G_matrix		0.750362	0.980596	69	G_matrix		0.699507	1.01219	69	G_matrix
0.786668	0.845577	70	G_matrix		0.747211	0.913554	70	G_matrix		0.658332	0.921601	70	G_matrix
0.747697	0.818055	71	G_matrix		0.659944	0.845157	71	G_matrix		0.53645	0.825557	71	G_matrix
0.756835	0.786559	72	G_matrix		0.669822	0.818209	72	G_matrix		0.592106	0.828884	72	G_matrix
0.779717	0.809481	73	G_matrix		0.677831	0.831049	73	G_matrix		0.638345	0.872628	73	G_matrix
0.776325	0.755938	74	G_matrix		0.710328	0.796112	74	G_matrix		0.652379	0.825615	74	G_matrix
0.808879	0.823105	75	G_matrix		0.720115	0.857495	75	G_matrix		0.671975	0.893825	75	G_matrix
0.802523	0.789794	76	G_matrix		0.669138	0.795724	76	G_matrix		0.640877	0.840882	76	G_matrix
0.781032	0.843304	77	G_matrix		0.6725	0.859273	77	G_matrix		0.666358	0.92804	77	G_matrix
0.745409	0.726956	78	G_matrix		0.668864	0.758752	78	G_matrix		0.597603	0.775497	78	G_matrix
0.773405	0.820277	79	G_matrix		0.796018	0.919003	79	G_matrix		0.66787	0.908168	79	G_matrix
0.76918	0.783269	80	G_matrix		0.722715	0.841106	80	G_matrix		0.671353	0.871837	80	G_matrix
0.765865	0.75538	81	G_matrix		0.699546	0.792418	81	G_matrix		0.651703	0.830189	81	G_matrix
0.761159	0.723969	82	G_matrix		0.68354	0.755866	82	G_matrix		0.648463	0.796137	82	G_matrix
0.811173	0.809585	83	G_matrix		0.737137	0.854582	83	G_matrix		0.671981	0.877904	83	G_matrix
0.792253	0.841347	84	G_matrix		0.700924	0.869405	84	G_matrix		0.682282	0.930225	84	G_matrix
0.799109	0.7913	85	G_matrix		0.661647	0.795277	85	G_matrix		0.645017	0.847007	85	G_matrix
0.745865	0.773775	86	G_matrix		0.709919	0.829164	86	G_matrix		0.632526	0.848959	86	G_matrix
0.709849	0.640179	87	G_matrix		0.706721	0.705636	87	G_matrix		0.644631	0.726837	87	G_matrix
0.750432	0.818557	88	G_matrix		0.652619	0.841998	88	G_matrix		0.640704	0.901125	88	G_matrix
0.758241	0.783294	89	G_matrix		0.727857	0.847055	89	G_matrix		0.677536	0.882165	89	G_matrix
0.776391	0.735196	90	G_matrix		0.690212	0.764296	90	G_matrix		0.585499	0.760656	90	G_matrix
0.726854	0.725791	91	G_matrix		0.660011	0.760529	91	G_matrix		0.595643	0.782787	91	G_matrix
0.758955	0.821219	92	G_matrix		0.665412	0.845019	92	G_matrix		0.667986	0.917905	92	G_matrix
0.815267	0.830598	93	G_matrix		0.688086	0.838702	93	G_matrix		0.631156	0.870708	93	G_matrix
0.82048	0.867427	94	G_matrix		0.782319	0.937755	94	G_matrix		0.690874	0.948334	94	G_matrix
0.773693	0.871497	95	G_matrix		0.704657	0.923201	95	G_matrix		0.636302	0.941621	95	G_matrix
0.806176	0.843117	96	G_matrix		0.756632	0.900305	96	G_matrix		0.732446	0.957467	96	G_matrix
0.831131	0.830361	97	G_matrix		0.767775	0.882564	97	G_matrix		0.720522	0.921126	97	G_matrix
0.759385	0.783618	98	G_matrix		0.736589	0.84904	98	G_matrix		0.628424	0.849303	98	G_matrix
0.738233	0.77629	99	G_matrix		0.6863	0.822043	99	G_matrix		0.680135	0.887744	99	G_matrix
0.746705	0.786634	100	G_matrix		0.742335	0.867313	100	G_matrix		0.595046	0.836636	100	G_matrix
0.759604	0.774689	101	G_matrix		0.67083	0.799299	101	G_matrix		0.671578	0.867851	101	G_matrix
0.7619	0.752996	102	G_matrix		0.681529	0.781136	102	G_matrix		0.580724	0.783234	102	G_matrix
0.688737	0.753173	103	G_matrix		0.657406	0.807907	103	G_matrix		0.594506	0.833698	103	G_matrix
0.801089	0.821443	104	G_matrix		0.68821	0.837419	104	G_matrix		0.596926	0.844812	104	G_matrix
0.708256	0.780116	105	G_matrix		0.703261	0.853802	105	G_matrix		0.642145	0.885	105	G_matrix
0.739123	0.767912	106	G_matrix		0.695113	0.816914	106	G_matrix		0.651983	0.859279	106	G_matrix
0.758198	0.735622	107	G_matrix		0.716868	0.786433	107	G_matrix		0.64084	0.805752	107	G_matrix
0.778443	0.828346	108	G_matrix		0.71932	0.876711	108	G_matrix		0.62019	0.880894	108	G_matrix
0.841143	0.784127	109	G_matrix		0.746731	0.821612	109	G_matrix		0.696482	0.850099	109	G_matrix
0.831338	0.857726	110	G_matrix		0.722377	0.885097	110	G_matrix		0.714356	0.947284	110	G_matrix
0.723171	0.790514	111	G_matrix		0.7004	0.854882	111	G_matrix		0.611542	0.866094	111	G_matrix
0.812342	0.736643	112	G_matrix		0.729464	0.770578	112	G_matrix		0.642216	0.780353	112	G_matrix
0.733232	0.74373	113	G_matrix		0.721978	0.820802	113	G_matrix		0.591217	0.795666	113	G_matrix
0.775322	0.776502	114	G_matrix		0.765053	0.849995	114	G_matrix		0.718844	0.890802	114	G_matrix
0.775321	0.774211	115	G_matrix		0.714671	0.824225	115	G_matrix		0.599823	0.811321	115	G_matrix
0.754682	0.740432	116	G_matrix		0.683036	0.776823	116	G_matrix		0.625313	0.802999	116	G_matrix
0.729358	0.727029	117	G_matrix		0.708066	0.78637	117	G_matrix		0.614679	0.795186	117	G_matrix
0.731285	0.71821	118	G_matrix		0.698926	0.777247	118	G_matrix		0.618812	0.787136	118	G_matrix
0.70277	0.822578	119	G_matrix		0.66089	0.882774	119	G_matrix		0.560348	0.875109	119	G_matrix
0.733261	0.741548	120	G_matrix		0.667077	0.776451	120	G_matrix		0.543792	0.760833	120	G_matrix
0.772911	0.819999	121	G_matrix		0.775047	0.905515	121	G_matrix		0.629842	0.881917	121	G_matrix
0.781052	0.877099	122	G_matrix		0.706718	0.927726	122	G_matrix		0.635441	0.94256	122	G_matrix
0.761239	0.796658	123	G_matrix		0.700135	0.839635	123	G_matrix		0.626372	0.860975	123	G_matrix
0.709993	0.786498	124	G_matrix		0.709108	0.868422	124	G_matrix		0.621473	0.876687	124	G_matrix
0.717428	0.858326	125	G_matrix		0.680706	0.919784	125	G_matrix		0.690622	1.00334	125	G_matrix
0.760411	0.83181	126	G_matrix		0.734803	0.904225	126	G_matrix		0.680368	0.937421	126	G_matrix
0.790949	0.800138	127	G_matrix		0.71797	0.838047	127	G_matrix		0.671529	0.878387	127	G_matrix
0.709283	0.833336	128	G_matrix		0.637528	0.868778	128	G_matrix		0.629991	0.935709	128	G_matrix
0.744278	0.745456	129	G_matrix		0.708093	0.798238	129	G_matrix		0.583363	0.786297	129	G_matrix
0.780141	0.831784	130	G_matrix		0.722752	0.885409	130	G_matrix		0.675789	0.922343	130	G_matrix
0.707187	0.783879	131	G_matrix		0.686284	0.846896	131	G_matrix		0.622856	0.876473	131	G_matrix
0.763772	0.760528	132	G_matrix		0.697802	0.799308	132	G_matrix		0.687801	0.859859	132	G_matrix
0.771105	0.767304	133	G_matrix		0.708154	0.808939	133	G_matrix		0.654189	0.842026	133	G_matrix
0.787549	0.805191	134	G_matrix		0.73333	0.858802	134	G_matrix		0.671804	0.886022	134	G_matrix
0.751209	0.760909	135	G_matrix		0.664167	0.787278	135	G_matrix		0.625333	0.827125	135	G_matrix
0.752299	0.772388	136	G_matrix		0.709719	0.825072	136	G_matrix		0.66911	0.867864	136	G_matrix
0.739591	0.753644	137	G_matrix		0.673686	0.795443	137	G_matrix		0.67244	0.85617	137	G_matrix
0.755848	0.804149	138	G_matrix		0.724531	0.865922	138	G_matrix		0.656607	0.892966	138	G_matrix
0.788667	0.802626	139	G_matrix		0.658234	0.80613	139	G_matrix		0.592705	0.828989	139	G_matrix
0.749752	0.810208	140	G_matrix		0.7012	0.865989	140	G_matrix		0.675364	0.916156	140	G_matrix
0.776258	0.747213	141	G_matrix		0.702622	0.782026	141	G_matrix		0.627377	0.800329	141	G_matrix
0.790593	0.809235	142	G_matrix		0.729535	0.856223	142	G_matrix		0.653676	0.876682	142	G_matrix
0.78414	0.772511	143	G_matrix		0.734518	0.82395	143	G_matrix		0.659767	0.84424	143	G_matrix
0.679751	0.824916	144	G_matrix		0.706846	0.924605	144	G_matrix		0.638266	0.952355	144	G_matrix
0.762228	0.777163	145	G_matrix		0.72089	0.833559	145	G_matrix		0.651139	0.855795	145	G_matrix
0.789895	0.883866	146	G_matrix		0.664866	0.894174	146	G_matrix		0.70951	0.998031	146	G_matrix
0.800626	0.890694	147	G_matrix		0.735906	0.953263	147	G_matrix		0.689018	0.984445	147	G_matrix
0.786702	0.838101	148	G_matrix		0.682952	0.860193	148	G_matrix		0.691779	0.936349	148	G_matrix
0.807528	0.876811	149	G_matrix		0.707892	0.906088	149	G_matrix		0.648329	0.936026	149	G_matrix
0.776779	0.8375	150	G_matrix		0.71705	0.896176	150	G_matrix		0.697226	0.945335	150	G_matrix
0.741392	0.754238	151	G_matrix		0.705365	0.811	151	G_matrix		0.683616	0.862885	151	G_matrix
0.736958	0.772453	152	G_matrix		0.684529	0.820825	152	G_matrix		0.601293	0.831298	152	G_matrix
0.732493	0.783516	153	G_matrix		0.669521	0.828388	153	G_matrix		0.60829	0.850676	153	G_matrix
0.771107	0.779344	154	G_matrix		0.635298	0.776315	154	G_matrix		0.625709	0.836413	154	G_matrix
0.769629	0.772238	155	G_matrix		0.747648	0.8362	155	G_matrix		0.69103	0.87181	155	G_matrix
0.74158	0.772593	156	G_matrix		0.716515	0.839412	156	G_matrix		0.632552	0.850125	156	G_matrix
0.768867	0.802266	157	G_matrix		0.710822	0.850772	157	G_matrix		0.639327	0.8716	157	G_matrix
0.778078	0.815095	158	G_matrix		0.701682	0.855031	158	G_matrix		0.688082	0.913229	158	G_matrix
0.710062	0.690258	159	G_matrix		0.626645	0.711746	159	G_matrix		0.628322	0.773602	159	G_matrix
0.790089	0.808252	160	G_matrix		0.716093	0.849354	160	G_matrix		0.650327	0.87365	160	G_matrix
0.758284	0.843887	161	G_matrix		0.700354	0.892037	161	G_matrix		0.590358	0.887134	161	G_matrix
0.736546	0.810879	162	G_matrix		0.647622	0.834597	162	G_matrix		0.597455	0.870104	162	G_matrix
0.79027	0.789564	163	G_matrix		0.701705	0.822563	163	G_matrix		0.699003	0.884713	163	G_matrix
0.744696	0.7966	164	G_matrix		0.637396	0.809674	164	G_matrix		0.584746	0.841003	164	G_matrix
0.835325	0.844035	165	G_matrix		0.742304	0.877929	165	G_matrix		0.712129	0.928485	165	G_matrix
0.731645	0.741505	166	G_matrix		0.740732	0.818942	166	G_matrix		0.699149	0.863598	166	G_matrix
0.783176	0.854717	167	G_matrix		0.68974	0.882053	167	G_matrix		0.647671	0.926046	167	G_matrix
0.742893	0.747125	168	G_matrix		0.650579	0.768062	168	G_matrix		0.659848	0.83891	168	G_matrix
0.748637	0.788496	169	G_matrix		0.663476	0.817066	169	G_matrix		0.630052	0.861816	169	G_matrix
0.725203	0.811812	170	G_matrix		0.728063	0.89773	170	G_matrix		0.65799	0.921293	170	G_matrix
0.74034	0.747365	171	G_matrix		0.662547	0.776842	171	G_matrix		0.549725	0.767277	171	G_matrix
0.717228	0.718758	172	G_matrix		0.721689	0.792037	172	G_matrix		0.637243	0.807179	172	G_matrix
0.801575	0.762206	173	G_matrix		0.72427	0.802734	173	G_matrix		0.634685	0.808058	173	G_matrix
0.765697	0.733715	174	G_matrix		0.700728	0.776282	174	G_matrix		0.608588	0.779333	174	G_matrix
0.716888	0.73398	175	G_matrix		0.660732	0.774226	175	G_matrix		0.564569	0.776033	175	G_matrix
0.813406	0.86524	176	G_matrix		0.725119	0.90775	176	G_matrix		0.667504	0.933841	176	G_matrix
0.810141	0.919822	177	G_matrix		0.737137	0.965995	177	G_matrix		0.685773	1.00827	177	G_matrix
0.760683	0.768069	178	G_matrix		0.700917	0.814025	178	G_matrix		0.623048	0.828174	178	G_matrix
0.745543	0.796338	179	G_matrix		0.653593	0.817841	179	G_matrix		0.637176	0.877109	179	G_matrix
0.768036	0.809729	180	G_matrix		0.648905	0.819339	180	G_matrix		0.602851	0.854706	180	G_matrix
0.7754	0.752463	181	G_matrix		0.662467	0.764868	181	G_matrix		0.677989	0.838295	181	G_matrix
0.84294	0.851219	182	G_matrix		0.736652	0.882655	182	G_matrix		0.689502	0.91722	182	G_matrix
0.788925	0.816941	183	G_matrix		0.694605	0.845644	183	G_matrix		0.625979	0.866994	183	G_matrix
0.723146	0.778625	184	G_matrix		0.65975	0.822668	184	G_matrix		0.62979	0.865717	184	G_matrix
0.700378	0.736848	185	G_matrix		0.654818	0.789538	185	G_matrix		0.63861	0.838287	185	G_matrix
0.762412	0.758352	186	G_matrix		0.71689	0.814453	186	G_matrix		0.641158	0.828555	186	G_matrix
0.755257	0.769466	187	G_matrix		0.713739	0.825138	187	G_matrix		0.655962	0.854366	187	G_matrix
0.680218	0.710701	188	G_matrix		0.651249	0.762781	188	G_matrix		0.620783	0.808902	188	G_matrix
0.790041	0.838488	189	G_matrix		0.764171	0.90639	189	G_matrix		0.625875	0.889158	189	G_matrix
0.764122	0.76672	190	G_matrix		0.645856	0.775117	190	G_matrix		0.648282	0.841395	190	G_matrix
0.758993	0.739681	191	G_matrix		0.705337	0.782857	191	G_matrix		0.66841	0.827009	191	G_matrix
0.752028	0.792127	192	G_matrix		0.707737	0.846529	192	G_matrix		0.660449	0.884423	192	G_matrix
0.779923	0.78267	193	G_matrix		0.739515	0.847157	193	G_matrix		0.661392	0.858708	193	G_matrix
0.738982	0.772948	194	G_matrix		0.704208	0.831566	194	G_matrix		0.533252	0.78228	194	G_matrix
0.706697	0.79941	195	G_matrix		0.633584	0.833185	195	G_matrix		0.541196	0.833476	195	G_matrix
0.743444	0.757833	196	G_matrix		0.750437	0.837936	196	G_matrix		0.719851	0.888451	196	G_matrix
0.771249	0.746636	197	G_matrix		0.702436	0.785542	197	G_matrix		0.61433	0.793918	197	G_matrix
0.766077	0.802031	198	G_matrix		0.699058	0.842343	198	G_matrix		0.670039	0.893651	198	G_matrix
0.751458	0.79126	199	G_matrix		0.708929	0.844714	199	G_matrix		0.689692	0.903144	199	G_matrix
0.709253	0.738691	200	G_matrix		0.682731	0.799161	200	G_matrix		0.657571	0.847416	200	G_matrix
0.738993	0.754993	201	G_matrix		0.664325	0.796228	201	G_matrix		0.595525	0.807487	201	G_matrix
0.750873	0.775427	202	G_matrix		0.670098	0.805311	202	G_matrix		0.681445	0.880108	202	G_matrix
0.802032	0.811264	203	G_matrix		0.739928	0.85864	203	G_matrix		0.657793	0.875334	203	G_matrix
0.786487	0.794423	204	G_matrix		0.666745	0.805638	204	G_matrix		0.700015	0.89294	204	G_matrix
0.758711	0.773238	205	G_matrix		0.721061	0.833058	205	G_matrix		0.67575	0.869423	205	G_matrix
0.744152	0.699728	206	G_matrix		0.704307	0.751953	206	G_matrix		0.655092	0.78219	206	G_matrix
0.784249	0.781805	207	G_matrix		0.712711	0.818187	207	G_matrix		0.668803	0.860168	207	G_matrix
0.724249	0.721563	208	G_matrix		0.653619	0.752854	208	G_matrix		0.636707	0.806052	208	G_matrix
0.796518	0.820585	209	G_matrix		0.70139	0.848397	209	G_matrix		0.64922	0.882642	209	G_matrix
0.789494	0.80325	210	G_matrix		0.696883	0.836592	210	G_matrix		0.599361	0.833841	210	G_matrix
0.685132	0.710677	211	G_matrix		0.674486	0.774606	211	G_matrix		0.634957	0.815118	211	G_matrix
0.718176	0.760239	212	G_matrix		0.667944	0.807643	212	G_matrix		0.725987	0.910671	212	G_matrix
0.740517	0.768915	213	G_matrix		0.688111	0.815165	213	G_matrix		0.680076	0.877915	213	G_matrix
0.828299	0.854569	214	G_matrix		0.701691	0.878171	214	G_matrix		0.71884	0.948489	214	G_matrix
0.754794	0.845604	215	G_matrix		0.7232	0.911146	215	G_matrix		0.631202	0.921298	215	G_matrix
0.79337	0.728402	216	G_matrix		0.732923	0.772378	216	G_matrix		0.659089	0.790985	216	G_matrix
0.794928	0.809405	217	G_matrix		0.669922	0.816253	217	G_matrix		0.668751	0.884498	217	G_matrix
0.761715	0.763567	218	G_matrix		0.68676	0.804674	218	G_matrix		0.622232	0.822224	218	G_matrix
0.801679	0.827027	219	G_matrix		0.717509	0.871692	219	G_matrix		0.620274	0.866711	219	G_matrix
0.818053	0.829552	220	G_matrix		0.671808	0.831547	220	G_matrix		0.60813	0.852146	220	G_matrix
0.822338	0.809309	221	G_matrix		0.737265	0.845408	221	G_matrix		0.627978	0.842606	221	G_matrix
0.709089	0.771927	222	G_matrix		0.713772	0.849709	222	G_matrix		0.648807	0.879724	222	G_matrix
0.724257	0.736494	223	G_matrix		0.66001	0.772526	223	G_matrix		0.612463	0.806911	223	G_matrix
0.711542	0.726009	224	G_matrix		0.670523	0.773356	224	G_matrix		0.678612	0.844726	224	G_matrix
0.758568	0.770109	225	G_matrix		0.781294	0.860628	225	G_matrix		0.64783	0.847907	225	G_matrix
0.738765	0.799855	226	G_matrix		0.683562	0.858549	226	G_matrix		0.589183	0.851032	226	G_matrix
0.812291	0.826131	227	G_matrix		0.656992	0.81987	227	G_matrix		0.699492	0.913371	227	G_matrix
0.802734	0.782169	228	G_matrix		0.730693	0.820374	228	G_matrix		0.67494	0.854496	228	G_matrix
0.748323	0.709437	229	G_matrix		0.697465	0.752789	229	G_matrix		0.575155	0.741011	229	G_matrix
0.785063	0.852607	230	G_matrix		0.738936	0.911467	230	G_matrix		0.635287	0.913786	230	G_matrix
0.776473	0.773831	231	G_matrix		0.662538	0.786268	231	G_matrix		0.606744	0.814983	231	G_matrix
0.78108	0.818737	232	G_matrix		0.612226	0.79818	232	G_matrix		0.66992	0.903381	232	G_matrix
0.78863	0.814879	233	G_matrix		0.687964	0.838675	233	G_matrix		0.601282	0.847731	233	G_matrix
0.75999	0.784591	234	G_matrix		0.65361	0.801295	234	G_matrix		0.550942	0.795895	234	G_matrix
0.737794	0.782872	235	G_matrix		0.670969	0.821634	235	G_matrix		0.681931	0.896719	235	G_matrix
0.843431	0.901956	236	G_matrix		0.71766	0.919202	236	G_matrix		0.697917	0.977519	236	G_matrix
0.70392	0.789943	237	G_matrix		0.605956	0.805816	237	G_matrix		0.556264	0.836639	237	G_matrix
0.76867	0.837186	238	G_matrix		0.715069	0.899184	238	G_matrix		0.648705	0.916301	238	G_matrix
0.80277	0.814332	239	G_matrix		0.722775	0.851433	239	G_matrix		0.644918	0.869603	239	G_matrix
0.82378	0.865808	240	G_matrix		0.768948	0.922746	240	G_matrix		0.715966	0.961668	240	G_matrix
0.772236	0.7829	241	G_matrix		0.699171	0.821625	241	G_matrix		0.69526	0.885049	241	G_matrix
0.76164	0.770501	242	G_matrix		0.691591	0.806977	242	G_matrix		0.666948	0.859027	242	G_matrix
0.785779	0.876291	243	G_matrix		0.70926	0.915703	243	G_matrix		0.645993	0.946619	243	G_matrix
0.772973	0.73745	244	G_matrix		0.66466	0.755204	244	G_matrix		0.575375	0.758034	244	G_matrix
0.746267	0.81457	245	G_matrix		0.659108	0.844338	245	G_matrix		0.617481	0.882787	245	G_matrix
0.793975	0.812139	246	G_matrix		0.786189	0.890006	246	G_matrix		0.609858	0.848016	246	G_matrix
0.758621	0.802791	247	G_matrix		0.730515	0.866292	247	G_matrix		0.646938	0.883251	247	G_matrix
0.785135	0.805931	248	G_matrix		0.707979	0.840186	248	G_matrix		0.676703	0.891431	248	G_matrix
0.79725	0.80165	249	G_matrix		0.725065	0.84498	249	G_matrix		0.709867	0.901237	249	G_matrix
0.766291	0.87787	250	G_matrix		0.718168	0.935326	250	G_matrix		0.70223	1.00123	250	G_matrix
0.778743	0.830047	251	G_matrix		0.725094	0.886497	251	G_matrix		0.674007	0.920027	251	G_matrix
0.725675	0.729552	252	G_matrix		0.666489	0.767812	252	G_matrix		0.603174	0.792445	252	G_matrix
0.760782	0.738068	253	G_matrix		0.717421	0.789045	253	G_matrix		0.638127	0.805346	253	G_matrix
0.755252	0.794559	254	G_matrix		0.716401	0.853253	254	G_matrix		0.640382	0.871692	254	G_matrix
0.771169	0.82971	255	G_matrix		0.666089	0.848848	255	G_matrix		0.629208	0.892917	255	G_matrix
0.78677	0.809693	256	G_matrix		0.729482	0.861874	256	G_matrix		0.677503	0.895189	256	G_matrix
0.671909	0.746784	257	G_matrix		0.650486	0.806869	257	G_matrix		0.629837	0.861424	257	G_matrix
0.72424	0.783328	258	G_matrix		0.682782	0.837147	258	G_matrix		0.665688	0.894748	258	G_matrix
0.800535	0.868919	259	G_matrix		0.721813	0.910795	259	G_matrix		0.699306	0.967577	259	G_matrix
0.751952	0.770634	260	G_matrix		0.700249	0.817741	260	G_matrix		0.650999	0.854292	260	G_matrix
0.699433	0.70475	261	G_matrix		0.680923	0.763875	261	G_matrix		0.658631	0.81479	261	G_matrix
0.755858	0.785689	262	G_matrix		0.672679	0.819509	262	G_matrix		0.650265	0.868238	262	G_matrix
0.796057	0.833314	263	G_matrix		0.725077	0.874731	263	G_matrix		0.637182	0.888242	263	G_matrix
0.753497	0.79822	264	G_matrix		0.690807	0.842723	264	G_matrix		0.70353	0.918938	264	G_matrix
0.809196	0.807712	265	G_matrix		0.720084	0.837098	265	G_matrix		0.695946	0.892443	265	G_matrix
0.647908	0.713103	266	G_matrix		0.605145	0.755834	266	G_matrix		0.59829	0.816421	266	G_matrix
0.724923	0.748866	267	G_matrix		0.673215	0.795449	267	G_matrix		0.689046	0.869851	267	G_matrix
0.807658	0.834229	268	G_matrix		0.732851	0.876458	268	G_matrix		0.692154	0.920102	268	G_matrix
0.759044	0.777219	269	G_matrix		0.694438	0.819706	269	G_matrix		0.661888	0.864699	269	G_matrix
0.803181	0.834783	270	G_matrix		0.723988	0.875659	270	G_matrix		0.65483	0.898037	270	G_matrix
0.740865	0.756885	271	G_matrix		0.640603	0.774709	271	G_matrix		0.614768	0.821446	271	G_matrix
0.804014	0.745797	272	G_matrix		0.714092	0.779507	272	G_matrix		0.638654	0.791926	272	G_matrix
0.716293	0.703249	273	G_matrix		0.706828	0.766869	273	G_matrix		0.618961	0.778859	273	G_matrix
0.627731	0.719217	274	G_matrix		0.648997	0.805671	274	G_matrix		0.507884	0.770758	274	G_matrix
0.819642	0.813794	275	G_matrix		0.696437	0.825655	275	G_matrix		0.669407	0.876214	275	G_matrix
0.722624	0.807189	276	G_matrix		0.651802	0.841885	276	G_matrix		0.601231	0.877209	276	G_matrix
0.801344	0.787503	277	G_matrix		0.667635	0.791626	277	G_matrix		0.666322	0.855555	277	G_matrix
0.801113	0.819612	278	G_matrix		0.730296	0.863926	278	G_matrix		0.656218	0.883788	278	G_matrix
0.735322	0.808709	279	G_matrix		0.730705	0.895089	279	G_matrix		0.691744	0.934521	279	G_matrix
0.811211	0.799581	280	G_matrix		0.720328	0.829826	280	G_matrix		0.663199	0.861352	280	G_matrix
0.677095	0.740944	281	G_matrix		0.645113	0.793844	281	G_matrix		0.634151	0.854318	281	G_matrix
0.715683	0.692211	282	G_matrix		0.722436	0.762742	282	G_matrix		0.671868	0.799067	282	G_matrix
0.733687	0.759811	283	G_matrix		0.679642	0.80295	283	G_matrix		0.643318	0.847668	283	G_matrix
0.77207	0.81577	284	G_matrix		0.741715	0.879895	284	G_matrix		0.699727	0.925266	284	G_matrix
0.799407	0.792509	285	G_matrix		0.741852	0.842632	285	G_matrix		0.710876	0.89039	285	G_matrix
0.734003	0.71746	286	G_matrix		0.686342	0.762707	286	G_matrix		0.642673	0.799847	286	G_matrix
0.78449	0.846361	287	G_matrix		0.710953	0.893717	287	G_matrix		0.67433	0.934891	287	G_matrix
0.788146	0.761264	288	G_matrix		0.73484	0.812459	288	G_matrix		0.628671	0.81004	288	G_matrix
0.797736	0.840997	289	G_matrix		0.701326	0.872715	289	G_matrix		0.65798	0.909985	289	G_matrix
0.794795	0.849913	290	G_matrix		0.724117	0.892849	290	G_matrix		0.644589	0.911908	290	G_matrix
0.766516	0.843264	291	G_matrix		0.657778	0.861903	291	G_matrix		0.605168	0.892696	291	G_matrix
0.793412	0.786272	292	G_matrix		0.71658	0.824458	292	G_matrix		0.656826	0.852337	292	G_matrix
0.765887	0.826466	293	G_matrix		0.657021	0.843534	293	G_matrix		0.654627	0.910338	293	G_matrix
0.78854	0.76972	294	G_matrix		0.69103	0.79547	294	G_matrix		0.664781	0.842021	294	G_matrix
0.764087	0.902207	295	G_matrix		0.676083	0.932945	295	G_matrix		0.621761	0.969637	295	G_matrix
0.79334	0.77266	296	G_matrix		0.690362	0.795779	296	G_matrix		0.706682	0.868828	296	G_matrix
0.748022	0.781095	297	G_matrix		0.69367	0.825251	297	G_matrix		0.680603	0.887681	297	G_matrix
0.748776	0.782023	298	G_matrix		0.647212	0.801151	298	G_matrix		0.572737	0.814861	298	G_matrix
0.793597	0.815657	299	G_matrix		0.685255	0.838826	299	G_matrix		0.666798	0.890774	299	G_matrix
0.801906	0.822259	300	G_matrix		0.695471	0.841091	300	G_matrix		0.686575	0.906471	300	G_matrix
0.786278	0.850598	301	G_matrix		0.718076	0.898766	301	G_matrix		0.708467	0.961965	301	G_matrix
0.835844	0.823329	302	G_matrix		0.72468	0.846295	302	G_matrix		0.665208	0.875089	302	G_matrix
0.745587	0.719913	303	G_matrix		0.713347	0.774532	303	G_matrix		0.67013	0.813155	303	G_matrix
0.72823	0.742199	304	G_matrix		0.745744	0.825407	304	G_matrix		0.617912	0.81454	304	G_matrix
0.771849	0.793844	305	G_matrix		0.691011	0.830724	305	G_matrix		0.610977	0.841481	305	G_matrix
0.759595	0.75693	306	G_matrix		0.689623	0.793242	306	G_matrix		0.599987	0.801491	306	G_matrix
0.764234	0.823257	307	G_matrix		0.746063	0.893995	307	G_matrix		0.650722	0.905072	307	G_matrix
0.760486	0.720261	308	G_matrix		0.75033	0.78709	308	G_matrix		0.684052	0.813864	308	G_matrix
0.750341	0.755074	309	G_matrix		0.74501	0.828264	309	G_matrix		0.730838	0.887838	309	G_matrix
0.77454	0.825258	310	G_matrix		0.698209	0.862197	310	G_matrix		0.630549	0.887136	310	G_matrix
0.742046	0.750808	311	G_matrix		0.703369	0.802888	311	G_matrix		0.671586	0.850995	311	G_matrix
0.788013	0.795503	312	G_matrix		0.707362	0.83048	312	G_matrix		0.623377	0.842972	312	G_matrix
0.750442	0.777049	313	G_matrix		0.663355	0.805422	313	G_matrix		0.662486	0.869844	313	G_matrix
0.80058	0.855487	314	G_matrix		0.689527	0.87783	314	G_matrix		0.682431	0.94103	314	G_matrix
0.693952	0.772123	315	G_matrix		0.683396	0.843162	315	G_matrix		0.570215	0.833881	315	G_matrix
0.830498	0.903669	316	G_matrix		0.770199	0.966666	316	G_matrix		0.701647	0.989605	316	G_matrix
0.660256	0.740738	317	G_matrix		0.597497	0.776352	317	G_matrix		0.518242	0.781876	317	G_matrix
0.752318	0.784029	318	G_matrix		0.68341	0.827029	318	G_matrix		0.561227	0.806796	318	G_matrix
0.689426	0.756186	319	G_matrix		0.685382	0.833477	319	G_matrix		0.582208	0.827916	319	G_matrix
0.76471	0.755357	320	G_matrix		0.761397	0.832013	320	G_matrix		0.625795	0.814109	320	G_matrix
0.835042	0.825547	321	G_matrix		0.725867	0.848815	321	G_matrix		0.720302	0.913498	321	G_matrix
0.754706	0.767868	322	G_matrix		0.750729	0.843222	322	G_matrix		0.602511	0.817416	322	G_matrix
0.754541	0.762675	323	G_matrix		0.723352	0.819283	323	G_matrix		0.627433	0.8286	323	G_matrix
0.785284	0.815508	324	G_matrix		0.675279	0.831469	324	G_matrix		0.633975	0.872999	324	G_matrix
0.769363	0.822703	325	G_matrix		0.770244	0.906058	325	G_matrix		0.647349	0.899104	325	G_matrix
0.762469	0.853057	326	G_matrix		0.73036	0.917918	326	G_matrix		0.593679	0.89682	326	G_matrix
0.77934	0.800161	327	G_matrix		0.751872	0.867005	327	G_matrix		0.588552	0.828455	327	G_matrix
0.70745	0.729451	328	G_matrix		0.72081	0.810241	328	G_matrix		0.660918	0.840011	328	G_matrix
0.768251	0.85259	329	G_matrix		0.696569	0.898943	329	G_matrix		0.597941	0.89615	329	G_matrix
0.763412	0.835608	330	G_matrix		0.703163	0.881274	330	G_matrix		0.62098	0.897894	330	G_matrix
0.711406	0.766101	331	G_matrix		0.667072	0.819283	331	G_matrix		0.574276	0.82007	331	G_matrix
0.769285	0.84749	332	G_matrix		0.723797	0.907161	332	G_matrix		0.635146	0.917468	332	G_matrix
0.773208	0.796343	333	G_matrix		0.700584	0.833822	333	G_matrix		0.597897	0.834312	333	G_matrix
0.698168	0.772592	334	G_matrix		0.6407	0.815002	334	G_matrix		0.642758	0.883196	334	G_matrix
0.71415	0.774657	335	G_matrix		0.673263	0.827735	335	G_matrix		0.696245	0.911295	335	G_matrix
0.760846	0.788434	336	G_matrix		0.725822	0.845693	336	G_matrix		0.642386	0.863134	336	G_matrix
0.795354	0.776221	337	G_matrix		0.748273	0.831562	337	G_matrix		0.631888	0.824306	337	G_matrix
0.697079	0.742228	338	G_matrix		0.696694	0.815338	338	G_matrix		0.59832	0.819269	338	G_matrix
0.749361	0.784978	339	G_matrix		0.694093	0.832838	339	G_matrix		0.635513	0.861265	339	G_matrix
0.675108	0.733751	340	G_matrix		0.62737	0.776287	340	G_matrix		0.592998	0.819316	340	G_matrix
0.806201	0.77142	341	G_matrix		0.754129	0.824313	341	G_matrix		0.707914	0.861236	341	G_matrix
0.806438	0.844868	342	G_matrix		0.693769	0.865075	342	G_matrix		0.660379	0.910883	342	G_matrix
0.801358	0.773953	343	G_matrix		0.71196	0.804233	343	G_matrix		0.676677	0.847334	343	G_matrix
0.774827	0.779086	344	G_matrix		0.706651	0.819791	344	G_matrix		0.663912	0.859214	344	G_matrix
0.771909	0.797487	345	G_matrix		0.754142	0.865706	345	G_matrix		0.670983	0.885847	345	G_matrix
0.767971	0.79313	346	G_matrix		0.696297	0.83329	346	G_matrix		0.700139	0.90225	346	G_matrix
0.710385	0.748116	347	G_matrix		0.634705	0.779713	347	G_matrix		0.675794	0.869345	347	G_matrix
0.769582	0.797792	348	G_matrix		0.695529	0.835076	348	G_matrix		0.684088	0.896151	348	G_matrix
0.798666	0.798579	349	G_matrix		0.743418	0.850978	349	G_matrix		0.694098	0.88697	349	G_matrix
0.804681	0.802933	350	G_matrix		0.708083	0.829239	350	G_matrix		0.723615	0.907161	350	G_matrix
0.834849	0.846506	351	G_matrix		0.689013	0.849827	351	G_matrix		0.651108	0.890667	351	G_matrix
0.778081	0.799268	352	G_matrix		0.72942	0.851371	352	G_matrix		0.609976	0.84314	352	G_matrix
0.788943	0.787679	353	G_matrix		0.693881	0.813859	353	G_matrix		0.653971	0.854414	353	G_matrix
0.802105	0.863685	354	G_matrix		0.747581	0.92597	354	G_matrix		0.65626	0.930766	354	G_matrix
0.719311	0.740272	355	G_matrix		0.693541	0.803885	355	G_matrix		0.561217	0.779043	355	G_matrix
0.703772	0.775877	356	G_matrix		0.672278	0.831694	356	G_matrix		0.599673	0.853291	356	G_matrix
0.760811	0.743372	357	G_matrix		0.760971	0.817805	357	G_matrix		0.647632	0.817137	357	G_matrix
0.787201	0.825856	358	G_matrix		0.687654	0.849036	358	G_matrix		0.714144	0.937168	358	G_matrix
0.809777	0.902129	359	G_matrix		0.785412	0.98935	359	G_matrix		0.676328	0.982262	359	G_matrix
0.73872	0.735976	360	G_matrix		0.681995	0.781223	360	G_matrix		0.603807	0.792749	360	G_matrix
0.68654	0.721235	361	G_matrix		0.649183	0.770683	361	G_matrix		0.591273	0.797445	361	G_matrix
0.659031	0.724892	362	G_matrix		0.730601	0.837342	362	G_matrix		0.637664	0.84953	362	G_matrix
0.754545	0.763467	363	G_matrix		0.717298	0.822117	363	G_matrix		0.644306	0.840537	363	G_matrix
0.745845	0.717858	364	G_matrix		0.718007	0.77355	364	G_matrix		0.675313	0.813822	364	G_matrix
0.761454	0.806893	365	G_matrix		0.699789	0.850953	365	G_matrix		0.616373	0.864926	365	G_matrix
0.799536	0.79484	366	G_matrix		0.739224	0.842565	366	G_matrix		0.689436	0.879368	366	G_matrix
0.774738	0.809788	367	G_matrix		0.769056	0.886558	367	G_matrix		0.667102	0.895268	367	G_matrix
0.789279	0.848925	368	G_matrix		0.678761	0.86709	368	G_matrix		0.660389	0.92516	368	G_matrix
0.78779	0.743259	369	G_matrix		0.730519	0.80246	369	G_matrix		0.664041	0.813009	369	G_matrix
0.703954	0.760869	370	G_matrix		0.699159	0.832144	370	G_matrix		0.649516	0.870754	370	G_matrix
0.738865	0.772616	371	G_matrix		0.75879	0.86188	371	G_matrix		0.693966	0.892099	371	G_matrix
0.749535	0.739049	372	G_matrix		0.703781	0.791097	372	G_matrix		0.680313	0.838869	372	G_matrix
0.765598	0.75458	373	G_matrix		0.708699	0.797281	373	G_matrix		0.662285	0.836162	373	G_matrix
0.720443	0.75639	374	G_matrix		0.726177	0.833744	374	G_matrix		0.62308	0.838071	374	G_matrix
0.74804	0.731779	375	G_matrix		0.677051	0.766121	375	G_matrix		0.586767	0.772171	375	G_matrix
0.783704	0.829097	376	G_matrix		0.691167	0.855657	376	G_matrix		0.654104	0.902435	376	G_matrix
0.752196	0.809881	377	G_matrix		0.645612	0.82378	377	G_matrix		0.609958	0.868898	377	G_matrix
0.763495	0.73651	378	G_matrix		0.720452	0.788209	378	G_matrix		0.60927	0.783868	378	G_matrix
0.755157	0.750245	379	G_matrix		0.745981	0.822065	379	G_matrix		0.632755	0.818211	379	G_matrix
0.746618	0.797092	380	G_matrix		0.668598	0.830452	380	G_matrix		0.602399	0.85303	380	G_matrix
0.730907	0.742599	381	G_matrix		0.680487	0.794476	381	G_matrix		0.662625	0.842404	381	G_matrix
0.764044	0.772224	382	G_matrix		0.737065	0.833531	382	G_matrix		0.677196	0.866172	382	G_matrix
0.709069	0.793761	383	G_matrix		0.729549	0.891593	383	G_matrix		0.585242	0.859165	383	G_matrix
0.72605	0.778335	384	G_matrix		0.691395	0.838052	384	G_matrix		0.60085	0.843586	384	G_matrix
0.762436	0.817837	385	G_matrix		0.719916	0.87473	385	G_matrix		0.638892	0.891952	385	G_matrix
0.731903	0.76165	386	G_matrix		0.695297	0.815707	386	G_matrix		0.66074	0.862197	386	G_matrix
0.741613	0.769498	387	G_matrix		0.665468	0.806815	387	G_matrix		0.573717	0.806363	387	G_matrix
0.806748	0.802925	388	G_matrix		0.710663	0.830913	388	G_matrix		0.620382	0.838877	388	G_matrix
0.75426	0.745733	389	G_matrix		0.723032	0.805883	389	G_matrix		0.636835	0.816393	389	G_matrix
0.765192	0.772917	390	G_matrix		0.725224	0.82735	390	G_matrix		0.661327	0.856088	390	G_matrix
0.840334	0.797566	391	G_matrix		0.743773	0.823981	391	G_matrix		0.652092	0.837063	391	G_matrix
0.800313	0.839006	392	G_matrix		0.727714	0.883301	392	G_matrix		0.709054	0.940888	392	G_matrix
0.753516	0.768949	393	G_matrix		0.752683	0.852729	393	G_matrix		0.606277	0.821769	393	G_matrix
0.80692	0.820549	394	G_matrix		0.735623	0.874366	394	G_matrix		0.688766	0.903208	394	G_matrix
0.704331	0.769475	395	G_matrix		0.671872	0.828864	395	G_matrix		0.655752	0.884583	395	G_matrix
0.821337	0.794863	396	G_matrix		0.73453	0.830928	396	G_matrix		0.63277	0.831222	396	G_matrix
0.736279	0.783565	397	G_matrix		0.706446	0.850006	397	G_matrix		0.627165	0.861604	397	G_matrix
0.677296	0.731741	398	G_matrix		0.6471	0.786491	398	G_matrix		0.634689	0.84394	398	G_matrix
0.729302	0.736495	399	G_matrix		0.631079	0.753139	399	G_matrix		0.615356	0.806014	399	G_matrix
0.748845	0.849458	400	G_matrix		0.656607	0.878669	400	G_matrix		0.648338	0.941694	400	G_matrix
0.720728	0.747361	401	G_matrix		0.660521	0.785337	401	G_matrix		0.628985	0.831817	401	G_matrix
0.73503	0.797667	402	G_matrix		0.735038	0.877546	402	G_matrix		0.627743	0.87826	402	G_matrix
0.785257	0.807168	403	G_matrix		0.768004	0.879608	403	G_matrix		0.734803	0.930265	403	G_matrix
0.795346	0.75273	404	G_matrix		0.697144	0.774105	404	G_matrix		0.673899	0.825509	404	G_matrix
0.69425	0.707818	405	G_matrix		0.648809	0.751588	405	G_matrix		0.577021	0.768816	405	G_matrix
0.858114	0.807437	406	G_matrix		0.719535	0.813649	406	G_matrix		0.668201	0.848892	406	G_matrix
0.754439	0.77061	407	G_matrix		0.686788	0.811826	407	G_matrix		0.683783	0.874067	407	G_matrix
0.741793	0.736979	408	G_matrix		0.664607	0.76676	408	G_matrix		0.649518	0.821622	408	G_matrix
0.768291	0.804333	409	G_matrix		0.717452	0.854882	409	G_matrix		0.689683	0.907947	409	G_matrix
0.767838	0.80058	410	G_matrix		0.714166	0.852715	410	G_matrix		0.602804	0.845125	410	G_matrix
0.790513	0.783681	411	G_matrix		0.740032	0.832739	411	G_matrix		0.696847	0.87663	411	G_matrix
0.763787	0.81064	412	G_matrix		0.698725	0.852798	412	G_matrix		0.639144	0.883495	412	G_matrix
0.819045	0.814355	413	G_matrix		0.76003	0.866142	413	G_matrix		0.699445	0.896602	413	G_matrix
0.773355	0.749748	414	G_matrix		0.718411	0.796083	414	G_matrix		0.596504	0.784505	414	G_matrix
0.758207	0.764366	415	G_matrix		0.746923	0.834829	415	G_matrix		0.65088	0.843763	415	G_matrix
0.770809	0.816526	416	G_matrix		0.728381	0.882738	416	G_matrix		0.654429	0.896377	416	G_matrix
0.763875	0.769649	417	G_matrix		0.710526	0.818544	417	G_matrix		0.604926	0.81601	417	G_matrix
0.835315	0.872474	418	G_matrix		0.753833	0.916714	418	G_matrix		0.639349	0.909409	418	G_matrix
0.763553	0.78824	419	G_matrix		0.725225	0.845441	419	G_matrix		0.637642	0.858203	419	G_matrix
0.798942	0.761893	420	G_matrix		0.732072	0.803248	420	G_matrix		0.715999	0.85932	420	G_matrix
0.788507	0.863215	421	G_matrix		0.760023	0.932228	421	G_matrix		0.673122	0.950224	421	G_matrix
0.751313	0.738713	422	G_matrix		0.679611	0.772013	422	G_matrix		0.658106	0.823713	422	G_matrix
0.724404	0.786239	423	G_matrix		0.687114	0.840523	423	G_matrix		0.555637	0.820394	423	G_matrix
0.737665	0.79485	424	G_matrix		0.737778	0.874978	424	G_matrix		0.674451	0.905511	424	G_matrix
0.804251	0.800616	425	G_matrix		0.667679	0.805284	425	G_matrix		0.659113	0.863518	425	G_matrix
0.777001	0.875663	426	G_matrix		0.703828	0.919918	426	G_matrix		0.677471	0.97417	426	G_matrix
0.743922	0.733255	427	G_matrix		0.692158	0.777329	427	G_matrix		0.68542	0.838558	427	G_matrix
0.69518	0.780568	428	G_matrix		0.699438	0.863011	428	G_matrix		0.650423	0.899545	428	G_matrix
0.739157	0.824278	429	G_matrix		0.701196	0.882688	429	G_matrix		0.739437	0.982242	429	G_matrix
0.801102	0.779095	430	G_matrix		0.721908	0.815558	430	G_matrix		0.693451	0.86361	430	G_matrix
0.814939	0.83923	431	G_matrix		0.707096	0.859523	431	G_matrix		0.685044	0.916729	431	G_matrix
0.782966	0.781635	432	G_matrix		0.704773	0.814999	432	G_matrix		0.652082	0.849859	432	G_matrix
0.781162	0.767629	433	G_matrix		0.714461	0.81286	433	G_matrix		0.647327	0.83254	433	G_matrix
0.736024	0.770332	434	G_matrix		0.705122	0.840963	434	G_matrix		0.61407	0.838308	434	G_matrix
0.757177	0.792735	435	G_matrix		0.712415	0.845775	435	G_matrix		0.578144	0.825297	435	G_matrix
0.831912	0.85247	436	G_matrix		0.789327	0.917107	436	G_matrix		0.64309	0.892975	436	G_matrix
0.76045	0.827191	437	G_matrix		0.711444	0.880977	437	G_matrix		0.657782	0.916588	437	G_matrix
0.81599	0.858836	438	G_matrix		0.693289	0.87275	438	G_matrix		0.705869	0.951684	438	G_matrix
0.7669	0.784296	439	G_matrix		0.705584	0.829797	439	G_matrix		0.63081	0.847467	439	G_matrix
0.769801	0.785185	440	G_matrix		0.672578	0.809556	440	G_matrix		0.692627	0.887351	440	G_matrix
0.695971	0.802143	441	G_matrix		0.715136	0.894388	441	G_matrix		0.649578	0.923283	441	G_matrix
0.820779	0.820983	442	G_matrix		0.702443	0.837932	442	G_matrix		0.670992	0.884387	442	G_matrix
0.837232	0.866305	443	G_matrix		0.754023	0.908006	443	G_matrix		0.727928	0.962399	443	G_matrix
0.776901	0.785068	444	G_matrix		0.787478	0.870709	444	G_matrix		0.724542	0.903273	444	G_matrix
0.778003	0.705633	445	G_matrix		0.715393	0.747787	445	G_matrix		0.688336	0.790771	445	G_matrix
0.691655	0.69487	446	G_matrix		0.756765	0.799504	446	G_matrix		0.594147	0.767306	446	G_matrix
0.686819	0.683055	447	G_matrix		0.661307	0.735127	447	G_matrix		0.638667	0.784756	447	G_matrix
0.752404	0.756496	448	G_matrix		0.703838	0.803412	448	G_matrix		0.658724	0.843326	448	G_matrix
0.775668	0.817335	449	G_matrix		0.713094	0.862457	449	G_matrix		0.644857	0.887885	449	G_matrix
0.707359	0.770711	450	G_matrix		0.687414	0.835507	450	G_matrix		0.616435	0.857192	450	G_matrix
0.79893	0.835925	451	G_matrix		0.671707	0.849386	451	G_matrix		0.704	0.934894	451	G_matrix
0.737706	0.758356	452	G_matrix		0.67001	0.793766	452	G_matrix		0.60192	0.816139	452	G_matrix
0.782069	0.76806	453	G_matrix		0.730304	0.81998	453	G_matrix		0.720518	0.878331	453	G_matrix
0.729883	0.800049	454	G_matrix		0.69484	0.85784	454	G_matrix		0.672185	0.914739	454	G_matrix
0.807253	0.800561	455	G_matrix		0.759017	0.857377	455	G_matrix		0.665089	0.86575	455	G_matrix
0.760375	0.785467	456	G_matrix		0.742642	0.855307	456	G_matrix		0.696465	0.895626	456	G_matrix
0.7144	0.736496	457	G_matrix		0.694497	0.799879	457	G_matrix		0.660253	0.843564	457	G_matrix
0.77331	0.753974	458	G_matrix		0.721731	0.808805	458	G_matrix		0.59394	0.787252	458	G_matrix
0.78376	0.775042	459	G_matrix		0.701725	0.808566	459	G_matrix		0.630138	0.827969	459	G_matrix
0.754471	0.768231	460	G_matrix		0.651962	0.784355	460	G_matrix		0.654753	0.852653	460	G_matrix
0.762367	0.805319	461	G_matrix		0.641511	0.812029	461	G_matrix		0.611815	0.859525	461	G_matrix
0.797867	0.794796	462	G_matrix		0.706053	0.824184	462	G_matrix		0.715555	0.896758	462	G_matrix
0.672898	0.733914	463	G_matrix		0.660861	0.800994	463	G_matrix		0.572646	0.806634	463	G_matrix
0.793387	0.712928	464	G_matrix		0.716793	0.744405	464	G_matrix		0.709223	0.803077	464	G_matrix
0.76339	0.869181	465	G_matrix		0.744479	0.94785	465	G_matrix		0.639604	0.947885	465	G_matrix
0.749238	0.795051	466	G_matrix		0.714521	0.854608	466	G_matrix		0.633949	0.871316	466	G_matrix
0.783531	0.793797	467	G_matrix		0.746706	0.851739	467	G_matrix		0.666326	0.872143	467	G_matrix
0.733018	0.751153	468	G_matrix		0.656698	0.782986	468	G_matrix		0.628807	0.828881	468	G_matrix
0.814081	0.78491	469	G_matrix		0.703142	0.803242	469	G_matrix		0.67855	0.853768	469	G_matrix
0.752957	0.828137	470	G_matrix		0.668866	0.861699	470	G_matrix		0.594251	0.876526	470	G_matrix
0.808923	0.789177	471	G_matrix		0.733448	0.830389	471	G_matrix		0.580481	0.796486	471	G_matrix
0.768885	0.793382	472	G_matrix		0.65829	0.806022	472	G_matrix		0.627088	0.853649	472	G_matrix
0.801681	0.808413	473	G_matrix		0.747266	0.861582	473	G_matrix		0.638665	0.85967	473	G_matrix
0.828122	0.790324	474	G_matrix		0.763708	0.839656	474	G_matrix		0.67363	0.849242	474	G_matrix
0.835687	0.816662	475	G_matrix		0.750895	0.851548	475	G_matrix		0.701285	0.891314	475	G_matrix
0.790666	0.833903	476	G_matrix		0.688959	0.855908	476	G_matrix		0.647514	0.899097	476	G_matrix
0.769431	0.769752	477	G_matrix		0.683101	0.804106	477	G_matrix		0.63398	0.832466	477	G_matrix
0.727343	0.704559	478	G_matrix		0.713539	0.765335	478	G_matrix		0.682575	0.813179	478	G_matrix
0.762747	0.744006	479	G_matrix		0.653005	0.756918	479	G_matrix		0.61875	0.798374	479	G_matrix
0.745805	0.765831	480	G_matrix		0.688484	0.815321	480	G_matrix		0.64678	0.849692	480	G_matrix
0.759694	0.830147	481	G_matrix		0.668262	0.855914	481	G_matrix		0.682539	0.937481	481	G_matrix
0.714057	0.756934	482	G_matrix		0.672423	0.808406	482	G_matrix		0.646628	0.858187	482	G_matrix
0.789939	0.768016	483	G_matrix		0.705429	0.797167	483	G_matrix		0.650828	0.830557	483	G_matrix
0.779233	0.779968	484	G_matrix		0.761684	0.858969	484	G_matrix		0.62182	0.830116	484	G_matrix
0.772768	0.761818	485	G_matrix		0.692258	0.791728	485	G_matrix		0.622902	0.814891	485	G_matrix
0.739443	0.716883	486	G_matrix		0.677382	0.756836	486	G_matrix		0.565208	0.74673	486	G_matrix
0.673077	0.748409	487	G_matrix		0.676648	0.826851	487	G_matrix		0.617508	0.854064	487	G_matrix
0.705571	0.800273	488	G_matrix		0.682916	0.865572	488	G_matrix		0.58156	0.865621	488	G_matrix
0.805322	0.773894	489	G_matrix		0.701025	0.794598	489	G_matrix		0.690616	0.853843	489	G_matrix
0.778644	0.776746	490	G_matrix		0.71275	0.819925	490	G_matrix		0.643721	0.841437	490	G_matrix
0.820558	0.835808	491	G_matrix		0.689119	0.85034	491	G_matrix		0.635139	0.876091	491	G_matrix
0.759913	0.79495	492	G_matrix		0.737453	0.866378	492	G_matrix		0.678319	0.894824	492	G_matrix
0.775584	0.764413	493	G_matrix		0.710982	0.80362	493	G_matrix		0.64398	0.829876	493	G_matrix
0.69943	0.786209	494	G_matrix		0.69654	0.862291	494	G_matrix		0.619247	0.881375	494	G_matrix
0.819199	0.805152	495	G_matrix		0.707836	0.826313	495	G_matrix		0.656726	0.858891	495	G_matrix
0.737299	0.776637	496	G_matrix		0.715262	0.84153	496	G_matrix		0.688262	0.893997	496	G_matrix
0.816266	0.80809	497	G_matrix		0.773721	0.868224	497	G_matrix		0.690802	0.885694	497	G_matrix
0.656721	0.722067	498	G_matrix		0.700411	0.823839	498	G_matrix		0.582337	0.810097	498	G_matrix
0.724759	0.752166	499	G_matrix		0.656735	0.787475	499	G_matrix		0.625054	0.832221	499	G_matrix
0.824605	0.888522	500	G_matrix		0.733635	0.92568	500	G_matrix		0.612094	0.912046	500	G_matrix
0.814273	0.744103	501	G_matrix		0.740829	0.779703	501	G_matrix		0.643276	0.78797	501	G_matrix
0.710845	0.726812	502	G_matrix		0.654638	0.770748	502	G_matrix		0.623133	0.810752	502	G_matrix
0.738898	0.717898	503	G_matrix		0.703664	0.773362	503	G_matrix		0.695791	0.829989	503	G_matrix
0.777628	0.765012	504	G_matrix		0.696751	0.795184	504	G_matrix		0.6526	0.834966	504	G_matrix
0.7812	0.791112	505	G_matrix		0.732265	0.845515	505	G_matrix		0.644039	0.855807	505	G_matrix
0.792968	0.784296	506	G_matrix		0.744645	0.8474	506	G_matrix		0.662208	0.85391	506	G_matrix
0.78247	0.803111	507	G_matrix		0.714817	0.846718	507	G_matrix		0.657324	0.876989	507	G_matrix
0.761757	0.776556	508	G_matrix		0.693306	0.81507	508	G_matrix		0.662462	0.862795	508	G_matrix
0.800133	0.809242	509	G_matrix		0.690857	0.828371	509	G_matrix		0.631393	0.856466	509	G_matrix
0.700038	0.838682	510	G_matrix		0.667464	0.901944	510	G_matrix		0.641177	0.956288	510	G_matrix
0.770833	0.77352	511	G_matrix		0.71813	0.826803	511	G_matrix		0.602711	0.814909	511	G_matrix
0.741719	0.830856	512	G_matrix		0.721856	0.899858	512	G_matrix		0.654573	0.929925	512	G_matrix
0.779203	0.785098	513	G_matrix		0.704548	0.827051	513	G_matrix		0.638946	0.84702	513	G_matrix
0.729887	0.817797	514	G_matrix		0.650364	0.849169	514	G_matrix		0.594253	0.879157	514	G_matrix
0.74352	0.785764	515	G_matrix		0.705743	0.845083	515	G_matrix		0.618043	0.853529	515	G_matrix
0.717962	0.743	516	G_matrix		0.61537	0.761151	516	G_matrix		0.596362	0.806782	516	G_matrix
0.788262	0.80151	517	G_matrix		0.746621	0.858937	517	G_matrix		0.682302	0.888434	517	G_matrix
0.776115	0.760867	518	G_matrix		0.665025	0.774872	518	G_matrix		0.65916	0.835418	518	G_matrix
0.737849	0.756891	519	G_matrix		0.70099	0.822246	519	G_matrix		0.554913	0.782032	519	G_matrix
0.76878	0.766037	520	G_matrix		0.663359	0.78207	520	G_matrix		0.643606	0.835068	520	G_matrix
0.765583	0.86218	521	G_matrix		0.73141	0.925896	521	G_matrix		0.69571	0.979217	521	G_matrix
0.801336	0.808408	522	G_matrix		0.740428	0.859048	522	G_matrix		0.645306	0.86431	522	G_matrix
0.762139	0.796994	523	G_matrix		0.767707	0.888282	523	G_matrix		0.646852	0.874789	523	G_matrix
0.764819	0.79025	524	G_matrix		0.75828	0.866642	524	G_matrix		0.668792	0.880427	524	G_matrix
0.762713	0.790103	525	G_matrix		0.659921	0.811976	525	G_matrix		0.662748	0.877486	525	G_matrix
0.801672	0.81327	526	G_matrix		0.676539	0.827384	526	G_matrix		0.601388	0.839222	526	G_matrix
0.813034	0.830237	527	G_matrix		0.691667	0.843873	527	G_matrix		0.707093	0.922462	527	G_matrix
0.788752	0.816446	528	G_matrix		0.679743	0.834674	528	G_matrix		0.640725	0.87671	528	G_matrix
0.816122	0.806503	529	G_matrix		0.771956	0.86631	529	G_matrix		0.699301	0.889454	529	G_matrix
0.753606	0.829575	530	G_matrix		0.712987	0.894656	530	G_matrix		0.683935	0.941573	530	G_matrix
0.780877	0.750348	531	G_matrix		0.734847	0.799603	531	G_matrix		0.631222	0.803758	531	G_matrix
0.798534	0.816848	532	G_matrix		0.714737	0.850544	532	G_matrix		0.677353	0.896324	532	G_matrix
0.722049	0.763882	533	G_matrix		0.700119	0.826349	533	G_matrix		0.64679	0.861365	533	G_matrix
0.736361	0.774994	534	G_matrix		0.697084	0.834315	534	G_matrix		0.569944	0.812329	534	G_matrix
0.757881	0.713679	535	G_matrix		0.71517	0.761882	535	G_matrix		0.668279	0.798444	535	G_matrix
0.731868	0.721144	536	G_matrix		0.690804	0.77014	536	G_matrix		0.571063	0.758946	536	G_matrix
0.731174	0.786544	537	G_matrix		0.707708	0.850254	537	G_matrix		0.651515	0.884581	537	G_matrix
0.772082	0.799039	538	G_matrix		0.747357	0.864625	538	G_matrix		0.662043	0.881541	538	G_matrix
0.663405	0.718466	539	G_matrix		0.625876	0.766569	539	G_matrix		0.616281	0.825029	539	G_matrix
0.801166	0.854737	540	G_matrix		0.705933	0.883426	540	G_matrix		0.699278	0.951391	540	G_matrix
0.783693	0.818083	541	G_matrix		0.707414	0.856415	541	G_matrix		0.642893	0.882788	541	G_matrix
0.722565	0.742503	542	G_matrix		0.68041	0.795156	542	G_matrix		0.644224	0.835297	542	G_matrix
0.767351	0.769451	543	G_matrix		0.742404	0.833539	543	G_matrix		0.606506	0.815013	543	G_matrix
0.757279	0.776774	544	G_matrix		0.7386	0.844322	544	G_matrix		0.626537	0.841789	544	G_matrix
0.72854	0.749131	545	G_matrix		0.661599	0.78815	545	G_matrix		0.581762	0.797567	545	G_matrix
0.75903	0.739944	546	G_matrix		0.718267	0.790323	546	G_matrix		0.670817	0.828771	546	G_matrix
0.758082	0.774587	547	G_matrix		0.706729	0.824766	547	G_matrix		0.67615	0.871558	547	G_matrix
0.803833	0.803213	548	G_matrix		0.722549	0.839151	548	G_matrix		0.729682	0.911754	548	G_matrix
0.778005	0.751509	549	G_matrix		0.708541	0.788793	549	G_matrix		0.652712	0.8201	549	G_matrix
0.833935	0.809219	550	G_matrix		0.72608	0.82975	550	G_matrix		0.687974	0.875687	550	G_matrix
0.732874	0.762328	551	G_matrix		0.708847	0.824643	551	G_matrix		0.608603	0.82767	551	G_matrix
0.725996	0.774407	552	G_matrix		0.765904	0.874824	552	G_matrix		0.633027	0.861542	552	G_matrix
0.775068	0.757083	553	G_matrix		0.736869	0.81807	553	G_matrix		0.634078	0.815846	553	G_matrix
0.765042	0.782827	554	G_matrix		0.661215	0.799836	554	G_matrix		0.605673	0.829861	554	G_matrix
0.817495	0.821421	555	G_matrix		0.692452	0.834928	555	G_matrix		0.637428	0.864176	555	G_matrix
0.787116	0.802068	556	G_matrix		0.698604	0.831634	556	G_matrix		0.708665	0.906724	556	G_matrix
0.776598	0.777395	557	G_matrix		0.713494	0.827059	557	G_matrix		0.559587	0.786213	557	G_matrix
0.796661	0.798304	558	G_matrix		0.711368	0.833869	558	G_matrix		0.673577	0.874557	558	G_matrix
0.803169	0.82264	559	G_matrix		0.713111	0.856351	559	G_matrix		0.669854	0.895074	559	G_matrix
0.803536	0.788706	560	G_matrix		0.718753	0.827546	560	G_matrix		0.635963	0.835972	560	G_matrix
0.806635	0.834652	561	G_matrix		0.74427	0.894389	561	G_matrix		0.712895	0.934852	561	G_matrix
0.762642	0.761933	562	G_matrix		0.693437	0.801256	562	G_matrix		0.677416	0.855554	562	G_matrix
0.770008	0.762837	563	G_matrix		0.75129	0.834498	563	G_matrix		0.627974	0.820763	563	G_matrix
0.72373	0.776828	564	G_matrix		0.71259	0.847336	564	G_matrix		0.653072	0.879184	564	G_matrix
0.725676	0.760884	565	G_matrix		0.627017	0.779973	565	G_matrix		0.587032	0.815344	565	G_matrix
0.808888	0.768795	566	G_matrix		0.711251	0.79195	566	G_matrix		0.679375	0.83943	566	G_matrix
0.780554	0.846868	567	G_matrix		0.676255	0.871754	567	G_matrix		0.633298	0.908827	567	G_matrix
0.781522	0.768886	568	G_matrix		0.768092	0.839296	568	G_matrix		0.630869	0.823046	568	G_matrix
0.755016	0.769088	569	G_matrix		0.667586	0.795321	569	G_matrix		0.646409	0.847841	569	G_matrix
0.804355	0.767712	570	G_matrix		0.720657	0.799403	570	G_matrix		0.657149	0.82674	570	G_matrix
0.753623	0.80858	571	G_matrix		0.743368	0.88317	571	G_matrix		0.642462	0.889473	571	G_matrix
0.735121	0.861582	572	G_matrix		0.728502	0.954727	572	G_matrix		0.591776	0.920998	572	G_matrix
0.779729	0.776069	573	G_matrix		0.705388	0.811034	573	G_matrix		0.684196	0.866127	573	G_matrix
0.708379	0.764321	574	G_matrix		0.722	0.849306	574	G_matrix		0.603984	0.84085	574	G_matrix
0.74701	0.718711	575	G_matrix		0.710747	0.770357	575	G_matrix		0.677873	0.815696	575	G_matrix
0.744323	0.807957	576	G_matrix		0.684975	0.85468	576	G_matrix		0.653499	0.901971	576	G_matrix
0.747614	0.733052	577	G_matrix		0.721977	0.800082	577	G_matrix		0.64172	0.809155	577	G_matrix
0.757196	0.74933	578	G_matrix		0.712492	0.797793	578	G_matrix		0.694468	0.854984	578	G_matrix
0.756589	0.80896	579	G_matrix		0.630737	0.813107	579	G_matrix		0.658969	0.899482	579	G_matrix
0.81184	0.774544	580	G_matrix		0.702267	0.793391	580	G_matrix		0.652069	0.82703	580	G_matrix
0.70134	0.750625	581	G_matrix		0.630187	0.780643	581	G_matrix		0.575946	0.810423	581	G_matrix
0.76143	0.782978	582	G_matrix		0.704248	0.832297	582	G_matrix		0.648943	0.861193	582	G_matrix
0.767557	0.798753	583	G_matrix		0.721902	0.851684	583	G_matrix		0.626711	0.859911	583	G_matrix
0.767055	0.839335	584	G_matrix		0.713883	0.895507	584	G_matrix		0.732109	0.976951	584	G_matrix
0.788736	0.800646	585	G_matrix		0.705339	0.837693	585	G_matrix		0.623705	0.848257	585	G_matrix
0.7225	0.806265	586	G_matrix		0.688088	0.866596	586	G_matrix		0.58116	0.861529	586	G_matrix
0.756819	0.754995	587	G_matrix		0.677096	0.785755	587	G_matrix		0.659006	0.839374	587	G_matrix
0.775766	0.814212	588	G_matrix		0.660917	0.826898	588	G_matrix		0.692853	0.916759	588	G_matrix
0.838632	0.844685	589	G_matrix		0.774743	0.892814	589	G_matrix		0.661198	0.893589	589	G_matrix
0.810929	0.813469	590	G_matrix		0.730693	0.855186	590	G_matrix		0.652348	0.869265	590	G_matrix
0.756491	0.821249	591	G_matrix		0.737302	0.892547	591	G_matrix		0.628422	0.891788	591	G_matrix
0.773882	0.768749	592	G_matrix		0.733949	0.823032	592	G_matrix		0.672868	0.854034	592	G_matrix
0.71003	0.753768	593	G_matrix		0.684837	0.814892	593	G_matrix		0.55988	0.797462	593	G_matrix
0.784853	0.799937	594	G_matrix		0.683345	0.821297	594	G_matrix		0.624188	0.849928	594	G_matrix
0.731685	0.779348	595	G_matrix		0.678492	0.824364	595	G_matrix		0.655145	0.878619	595	G_matrix
0.790302	0.753759	596	G_matrix		0.707558	0.783284	596	G_matrix		0.669745	0.826711	596	G_matrix
0.805837	0.822374	597	G_matrix		0.699825	0.847051	597	G_matrix		0.665959	0.890702	597	G_matrix
0.761103	0.753658	598	G_matrix		0.696643	0.792132	598	G_matrix		0.61673	0.808282	598	G_matrix
0.73246	0.750202	599	G_matrix		0.668128	0.792059	599	G_matrix		0.639909	0.835426	599	G_matrix
0.809722	0.849523	600	G_matrix		0.743521	0.900745	600	G_matrix		0.714359	0.950667	600	G_matrix
0.772707	0.795163	601	G_matrix		0.661282	0.807758	601	G_matrix		0.644367	0.865124	601	G_matrix
0.708233	0.741036	602	G_matrix		0.696676	0.806888	602	G_matrix		0.611357	0.820279	602	G_matrix
0.792903	0.762451	603	G_matrix		0.701033	0.790727	603	G_matrix		0.704155	0.856049	603	G_matrix
0.776249	0.766182	604	G_matrix		0.779958	0.847144	604	G_matrix		0.667814	0.846685	604	G_matrix
0.804227	0.796921	605	G_matrix		0.728087	0.838266	605	G_matrix		0.636807	0.844876	605	G_matrix
0.758415	0.78267	606	G_matrix		0.684795	0.818617	606	G_matrix		0.610512	0.836634	606	G_matrix
0.794215	0.792047	607	G_matrix		0.688781	0.812519	607	G_matrix		0.666802	0.864655	607	G_matrix
0.753439	0.787051	608	G_matrix		0.687215	0.827438	608	G_matrix		0.725659	0.920254	608	G_matrix
0.807037	0.772725	609	G_matrix		0.722319	0.804358	609	G_matrix		0.693005	0.853119	609	G_matrix
0.802007	0.783525	610	G_matrix		0.714389	0.817649	610	G_matrix		0.625975	0.824718	610	G_matrix
0.747205	0.783366	611	G_matrix		0.727308	0.852431	611	G_matrix		0.70991	0.909723	611	G_matrix
0.729815	0.724005	612	G_matrix		0.709918	0.784322	612	G_matrix		0.625035	0.798271	612	G_matrix
0.793009	0.839565	613	G_matrix		0.708647	0.876415	613	G_matrix		0.672159	0.920903	613	G_matrix
0.739924	0.751158	614	G_matrix		0.699144	0.806041	614	G_matrix		0.600807	0.806433	614	G_matrix
0.739918	0.72373	615	G_matrix		0.726914	0.787519	615	G_matrix		0.637033	0.800071	615	G_matrix
0.773311	0.77019	616	G_matrix		0.770379	0.844028	616	G_matrix		0.704923	0.876102	616	G_matrix
0.755567	0.755489	617	G_matrix		0.739489	0.826445	617	G_matrix		0.647433	0.833205	617	G_matrix
0.791613	0.857955	618	G_matrix		0.704144	0.893778	618	G_matrix		0.668787	0.939539	618	G_matrix
0.802833	0.865102	619	G_matrix		0.702892	0.893755	619	G_matrix		0.635856	0.917269	619	G_matrix
0.750561	0.732055	620	G_matrix		0.669675	0.764307	620	G_matrix		0.624567	0.795615	620	G_matrix
0.762219	0.750846	621	G_matrix		0.698845	0.800655	621	G_matrix		0.675641	0.842232	621	G_matrix
0.773322	0.760516	622	G_matrix		0.674645	0.784338	622	G_matrix		0.639361	0.823881	622	G_matrix
0.759148	0.752924	623	G_matrix		0.711881	0.813607	623	G_matrix		0.644051	0.826249	623	G_matrix
0.79717	0.743867	624	G_matrix		0.69945	0.768892	624	G_matrix		0.661474	0.807308	624	G_matrix
0.758502	0.818482	625	G_matrix		0.660221	0.839648	625	G_matrix		0.601919	0.868685	625	G_matrix
0.778807	0.846325	626	G_matrix		0.708349	0.890016	626	G_matrix		0.637019	0.91193	626	G_matrix
0.799473	0.86584	627	G_matrix		0.755126	0.929786	627	G_matrix		0.67729	0.94948	627	G_matrix
0.754118	0.730921	628	G_matrix		0.715913	0.782406	628	G_matrix		0.648549	0.807579	628	G_matrix
0.741825	0.801208	629	G_matrix		0.697198	0.853433	629	G_matrix		0.595073	0.854954	629	G_matrix
0.808826	0.852922	630	G_matrix		0.683215	0.867105	630	G_matrix		0.69818	0.944122	630	G_matrix
0.841968	0.890093	631	G_matrix		0.751431	0.939765	631	G_matrix		0.696832	0.964749	631	G_matrix
0.778254	0.87118	632	G_matrix		0.713667	0.923054	632	G_matrix		0.648492	0.947463	632	G_matrix
0.750244	0.771049	633	G_matrix		0.747115	0.848706	633	G_matrix		0.631479	0.842797	633	G_matrix
0.73662	0.79748	634	G_matrix		0.674892	0.841041	634	G_matrix		0.678581	0.911931	634	G_matrix
0.719982	0.802322	635	G_matrix		0.672469	0.852791	635	G_matrix		0.554845	0.839144	635	G_matrix
0.774107	0.766232	636	G_matrix		0.65433	0.775597	636	G_matrix		0.636056	0.827504	636	G_matrix
0.714379	0.783991	637	G_matrix		0.736925	0.875956	637	G_matrix		0.633231	0.879409	637	G_matrix
0.750265	0.795279	638	G_matrix		0.763742	0.881665	638	G_matrix		0.622018	0.862733	638	G_matrix
0.740992	0.742541	639	G_matrix		0.71419	0.801318	639	G_matrix		0.634914	0.818906	639	G_matrix
0.76042	0.809849	640	G_matrix		0.688174	0.846859	640	G_matrix		0.644388	0.888206	640	G_matrix
0.711734	0.769244	641	G_matrix		0.700765	0.838218	641	G_matrix		0.593449	0.836874	641	G_matrix
0.720146	0.770732	642	G_matrix		0.674799	0.82225	642	G_matrix		0.609625	0.844864	642	G_matrix
0.793996	0.831841	643	G_matrix		0.792045	0.919626	643	G_matrix		0.690102	0.923955	643	G_matrix
0.724387	0.726541	644	G_matrix		0.686865	0.781533	644	G_matrix		0.587269	0.779393	644	G_matrix
0.756853	0.792789	645	G_matrix		0.688434	0.833989	645	G_matrix		0.641411	0.869527	645	G_matrix
0.736186	0.757687	646	G_matrix		0.661603	0.791378	646	G_matrix		0.58298	0.803315	646	G_matrix
0.702093	0.790303	647	G_matrix		0.671376	0.848655	647	G_matrix		0.608027	0.876235	647	G_matrix
0.730946	0.808182	648	G_matrix		0.661855	0.845065	648	G_matrix		0.631428	0.894935	648	G_matrix
0.827165	0.791514	649	G_matrix		0.741507	0.825512	649	G_matrix		0.700532	0.867839	649	G_matrix
0.779351	0.825899	650	G_matrix		0.676987	0.846249	650	G_matrix		0.667227	0.910458	650	G_matrix
0.675114	0.691967	651	G_matrix		0.583756	0.706581	651	G_matrix		0.572568	0.759229	651	G_matrix
0.725404	0.75093	652	G_matrix		0.670308	0.792449	652	G_matrix		0.634433	0.836692	652	G_matrix
0.837896	0.867851	653	G_matrix		0.767785	0.919615	653	G_matrix		0.660323	0.917891	653	G_matrix
0.793533	0.77189	654	G_matrix		0.70582	0.803163	654	G_matrix		0.703731	0.866042	654	G_matrix
0.781794	0.778121	655	G_matrix		0.704434	0.810674	655	G_matrix		0.69606	0.874757	655	G_matrix
0.778791	0.847909	656	G_matrix		0.748065	0.914492	656	G_matrix		0.697364	0.955942	656	G_matrix
0.771412	0.779816	657	G_matrix		0.68612	0.812177	657	G_matrix		0.608096	0.824893	657	G_matrix
0.758008	0.808223	658	G_matrix		0.684506	0.843409	658	G_matrix		0.667362	0.90352	658	G_matrix
0.861288	0.958842	659	G_matrix		0.794976	1.01638	659	G_matrix		0.700219	1.03004	659	G_matrix
0.78166	0.834197	660	G_matrix		0.717114	0.884511	660	G_matrix		0.695979	0.937822	660	G_matrix
0.808456	0.815554	661	G_matrix		0.721773	0.84863	661	G_matrix		0.620804	0.851461	661	G_matrix
0.728281	0.743686	662	G_matrix		0.711611	0.807794	662	G_matrix		0.643305	0.832744	662	G_matrix
0.798539	0.797188	663	G_matrix		0.744983	0.847725	663	G_matrix		0.680675	0.876891	663	G_matrix
0.828724	0.833015	664	G_matrix		0.754833	0.877153	664	G_matrix		0.66544	0.889334	664	G_matrix
0.759757	0.721713	665	G_matrix		0.703638	0.763829	665	G_matrix		0.695768	0.822854	665	G_matrix
0.758397	0.812202	666	G_matrix		0.729725	0.880538	666	G_matrix		0.689715	0.922812	666	G_matrix
0.737938	0.814203	667	G_matrix		0.723595	0.887779	667	G_matrix		0.613928	0.884799	667	G_matrix
0.736447	0.719657	668	G_matrix		0.71624	0.784788	668	G_matrix		0.611302	0.78117	668	G_matrix
0.743154	0.702174	669	G_matrix		0.712762	0.756966	669	G_matrix		0.607962	0.75667	669	G_matrix
0.75625	0.745574	670	G_matrix		0.686385	0.791964	670	G_matrix		0.562989	0.766427	670	G_matrix
0.842835	0.882337	671	G_matrix		0.782442	0.942191	671	G_matrix		0.672246	0.938837	671	G_matrix
0.797963	0.826635	672	G_matrix		0.709759	0.859344	672	G_matrix		0.68317	0.911275	672	G_matrix
0.762574	0.757456	673	G_matrix		0.734483	0.818478	673	G_matrix		0.628161	0.819059	673	G_matrix
0.797886	0.831817	674	G_matrix		0.700184	0.865088	674	G_matrix		0.668463	0.907108	674	G_matrix
0.804666	0.850096	675	G_matrix		0.758815	0.917908	675	G_matrix		0.665473	0.92106	675	G_matrix
0.691255	0.710792	676	G_matrix		0.654958	0.759601	676	G_matrix		0.597758	0.787498	676	G_matrix
0.735029	0.774703	677	G_matrix		0.762356	0.865824	677	G_matrix		0.694183	0.89698	677	G_matrix
0.719568	0.743161	678	G_matrix		0.668239	0.785645	678	G_matrix		0.625183	0.825303	678	G_matrix
0.739317	0.752254	679	G_matrix		0.693246	0.801132	679	G_matrix		0.604292	0.810281	679	G_matrix
0.766771	0.800777	680	G_matrix		0.73435	0.861328	680	G_matrix		0.730857	0.931446	680	G_matrix
0.823306	0.853147	681	G_matrix		0.739315	0.892602	681	G_matrix		0.660719	0.910573	681	G_matrix
0.749847	0.820491	682	G_matrix		0.657753	0.842996	682	G_matrix		0.596055	0.871552	682	G_matrix
0.777976	0.831963	683	G_matrix		0.659401	0.843361	683	G_matrix		0.695002	0.936865	683	G_matrix
0.81323	0.82665	684	G_matrix		0.694599	0.843148	684	G_matrix		0.681299	0.901461	684	G_matrix
0.846012	0.849713	685	G_matrix		0.706445	0.864836	685	G_matrix		0.709251	0.92693	685	G_matrix
0.793616	0.806871	686	G_matrix		0.654398	0.806392	686	G_matrix		0.705734	0.90653	686	G_matrix
0.772942	0.80722	687	G_matrix		0.745818	0.873815	687	G_matrix		0.648435	0.880876	687	G_matrix
0.759733	0.797039	688	G_matrix		0.680702	0.835951	688	G_matrix		0.562156	0.816846	688	G_matrix
0.816271	0.87533	689	G_matrix		0.761901	0.944618	689	G_matrix		0.700779	0.966291	689	G_matrix
0.76357	0.810048	690	G_matrix		0.685219	0.843031	690	G_matrix		0.723518	0.93945	690	G_matrix
0.768009	0.772697	691	G_matrix		0.664225	0.789011	691	G_matrix		0.627056	0.831844	691	G_matrix
0.793977	0.845857	692	G_matrix		0.765542	0.920708	692	G_matrix		0.70187	0.947511	692	G_matrix
0.818847	0.810624	693	G_matrix		0.703482	0.832576	693	G_matrix		0.627603	0.84552	693	G_matrix
0.736042	0.766158	694	G_matrix		0.700268	0.823854	694	G_matrix		0.679052	0.876761	694	G_matrix
0.754546	0.74996	695	G_matrix		0.695039	0.793987	695	G_matrix		0.576993	0.781347	695	G_matrix
0.749232	0.787907	696	G_matrix		0.676009	0.822994	696	G_matrix		0.653125	0.876451	696	G_matrix
0.791764	0.829795	697	G_matrix		0.687163	0.852638	697	G_matrix		0.648429	0.894678	697	G_matrix
0.741613	0.824815	698	G_matrix		0.658218	0.856439	698	G_matrix		0.679579	0.940699	698	G_matrix
0.807635	0.76683	699	G_matrix		0.720846	0.800466	699	G_matrix		0.627175	0.805098	699	G_matrix
0.758875	0.690107	700	G_matrix		0.679479	0.722793	700	G_matrix		0.67307	0.774327	700	G_matrix
0.772406	0.774062	701	G_matrix		0.68954	0.805873	701	G_matrix		0.639487	0.839135	701	G_matrix
0.747138	0.818102	702	G_matrix		0.752408	0.907395	702	G_matrix		0.676044	0.927166	702	G_matrix
0.750462	0.774129	703	G_matrix		0.615321	0.769437	703	G_matrix		0.636171	0.849179	703	G_matrix
0.697893	0.782193	704	G_matrix		0.643625	0.827684	704	G_matrix		0.627026	0.883334	704	G_matrix
0.749784	0.809596	705	G_matrix		0.652404	0.83067	705	G_matrix		0.657518	0.903269	705	G_matrix
0.695736	0.729786	706	G_matrix		0.651479	0.777778	706	G_matrix		0.579477	0.793513	706	G_matrix
0.775116	0.796424	707	G_matrix		0.664587	0.810562	707	G_matrix		0.68542	0.892282	707	G_matrix
0.779971	0.785686	708	G_matrix		0.725177	0.833373	708	G_matrix		0.690189	0.880555	708	G_matrix
0.757519	0.784398	709	G_matrix		0.736718	0.85123	709	G_matrix		0.643094	0.861073	709	G_matrix
0.724741	0.716235	710	G_matrix		0.724914	0.786585	710	G_matrix		0.629138	0.79506	710	G_matrix
0.750784	0.768992	711	G_matrix		0.750854	0.844562	711	G_matrix		0.684752	0.874972	711	G_matrix
0.733756	0.719484	712	G_matrix		0.706689	0.784636	712	G_matrix		0.626742	0.792232	712	G_matrix
0.770852	0.814175	713	G_matrix		0.647224	0.822299	713	G_matrix		0.587674	0.846961	713	G_matrix
0.79735	0.811948	714	G_matrix		0.712576	0.842885	714	G_matrix		0.662948	0.882077	714	G_matrix
0.708632	0.713921	715	G_matrix		0.703036	0.781651	715	G_matrix		0.647552	0.813093	715	G_matrix
0.696717	0.68789	716	G_matrix		0.600461	0.701402	716	G_matrix		0.611918	0.768069	716	G_matrix
0.758013	0.754561	717	G_matrix		0.739974	0.822859	717	G_matrix		0.688909	0.857037	717	G_matrix
0.744072	0.733851	718	G_matrix		0.654725	0.758882	718	G_matrix		0.667958	0.828396	718	G_matrix
0.7502	0.791575	719	G_matrix		0.651617	0.812924	719	G_matrix		0.559692	0.814593	719	G_matrix
0.757435	0.731069	720	G_matrix		0.666371	0.754252	720	G_matrix		0.633745	0.79672	720	G_matrix
0.788203	0.789196	721	G_matrix		0.746807	0.843668	721	G_matrix		0.695411	0.88318	721	G_matrix
0.700164	0.711806	722	G_matrix		0.609515	0.72899	722	G_matrix		0.633686	0.806792	722	G_matrix
0.789079	0.79981	723	G_matrix		0.705	0.836462	723	G_matrix		0.691531	0.892062	723	G_matrix
0.785389	0.79083	724	G_matrix		0.704826	0.82685	724	G_matrix		0.638662	0.849648	724	G_matrix
0.753687	0.756694	725	G_matrix		0.6895	0.799037	725	G_matrix		0.638182	0.829583	725	G_matrix
0.717301	0.694231	726	G_matrix		0.659336	0.733755	726	G_matrix		0.671918	0.800524	726	G_matrix
0.769745	0.770952	727	G_matrix		0.716963	0.816522	727	G_matrix		0.637305	0.835777	727	G_matrix
0.715021	0.779626	728	G_matrix		0.657376	0.825024	728	G_matrix		0.612421	0.859637	728	G_matrix
0.782088	0.784673	729	G_matrix		0.735892	0.845149	729	G_matrix		0.673828	0.867758	729	G_matrix
0.800728	0.77422	730	G_matrix		0.766124	0.84236	730	G_matrix		0.633428	0.820415	730	G_matrix
0.818441	0.814612	731	G_matrix		0.733442	0.850354	731	G_matrix		0.667327	0.876373	731	G_matrix
0.790576	0.732903	732	G_matrix		0.755834	0.788676	732	G_matrix		0.703834	0.823897	732	G_matrix
0.757091	0.833402	733	G_matrix		0.741245	0.910298	733	G_matrix		0.637433	0.911089	733	G_matrix
0.79866	0.858902	734	G_matrix		0.733281	0.905592	734	G_matrix		0.706281	0.962309	734	G_matrix
0.769836	0.785112	735	G_matrix		0.740578	0.848362	735	G_matrix		0.660425	0.866377	735	G_matrix
0.755465	0.716759	736	G_matrix		0.679724	0.75005	736	G_matrix		0.662412	0.799637	736	G_matrix
0.7529	0.733902	737	G_matrix		0.699392	0.775754	737	G_matrix		0.617808	0.792061	737	G_matrix
0.738995	0.805908	738	G_matrix		0.678034	0.850048	738	G_matrix		0.617464	0.877675	738	G_matrix
0.75538	0.754566	739	G_matrix		0.724582	0.815058	739	G_matrix		0.574586	0.78407	739	G_matrix
0.712968	0.736199	740	G_matrix		0.71094	0.807581	740	G_matrix		0.667632	0.848773	740	G_matrix
0.669849	0.718418	741	G_matrix		0.669695	0.791434	741	G_matrix		0.56745	0.787799	741	G_matrix
0.722622	0.804385	742	G_matrix		0.719132	0.881707	742	G_matrix		0.647482	0.907162	742	G_matrix
0.83434	0.87208	743	G_matrix		0.690195	0.875646	743	G_matrix		0.708374	0.957368	743	G_matrix
0.742389	0.811749	744	G_matrix		0.720157	0.876725	744	G_matrix		0.674341	0.921741	744	G_matrix
0.76475	0.784338	745	G_matrix		0.665484	0.806073	745	G_matrix		0.690368	0.887864	745	G_matrix
0.732388	0.805425	746	G_matrix		0.652757	0.836061	746	G_matrix		0.683448	0.92698	746	G_matrix
0.762598	0.749525	747	G_matrix		0.720712	0.803882	747	G_matrix		0.655039	0.827628	747	G_matrix
0.795262	0.82571	748	G_matrix		0.760895	0.890252	748	G_matrix		0.679082	0.909068	748	G_matrix
0.755415	0.758612	749	G_matrix		0.67905	0.797235	749	G_matrix		0.573022	0.787183	749	G_matrix
0.720242	0.751977	750	G_matrix		0.674125	0.803739	750	G_matrix		0.620828	0.83179	750	G_matrix
0.752375	0.818036	751	G_matrix		0.702057	0.868431	751	G_matrix		0.676706	0.92431	751	G_matrix
0.763115	0.782066	752	G_matrix		0.655899	0.800288	752	G_matrix		0.662895	0.868428	752	G_matrix
0.753766	0.754673	753	G_matrix		0.720778	0.809615	753	G_matrix		0.662756	0.843102	753	G_matrix
0.806092	0.832749	754	G_matrix		0.742537	0.881237	754	G_matrix		0.679257	0.910755	754	G_matrix
0.820713	0.802046	755	G_matrix		0.721365	0.835371	755	G_matrix		0.683985	0.872348	755	G_matrix
0.728595	0.781203	756	G_matrix		0.673707	0.823881	756	G_matrix		0.655272	0.882662	756	G_matrix
0.736397	0.74556	757	G_matrix		0.771207	0.838743	757	G_matrix		0.694656	0.862729	757	G_matrix
0.719466	0.805413	758	G_matrix		0.615471	0.819847	758	G_matrix		0.656868	0.916887	758	G_matrix
0.780487	0.818934	759	G_matrix		0.749614	0.892773	759	G_matrix		0.632635	0.878426	759	G_matrix
0.767035	0.736937	760	G_matrix		0.733682	0.793028	760	G_matrix		0.674267	0.823193	760	G_matrix
0.813413	0.769526	761	G_matrix		0.747495	0.812605	761	G_matrix		0.664816	0.828861	761	G_matrix
0.790237	0.730852	762	G_matrix		0.705213	0.760774	762	G_matrix		0.665433	0.799035	762	G_matrix
0.763993	0.793458	763	G_matrix		0.738448	0.859384	763	G_matrix		0.639326	0.864775	763	G_matrix
0.795857	0.842638	764	G_matrix		0.706842	0.87688	764	G_matrix		0.659894	0.914162	764	G_matrix
0.767785	0.781578	765	G_matrix		0.650806	0.796362	765	G_matrix		0.596067	0.82047	765	G_matrix
0.710626	0.745718	766	G_matrix		0.691235	0.814697	766	G_matrix		0.580075	0.802711	766	G_matrix
0.764871	0.799715	767	G_matrix		0.758934	0.882868	767	G_matrix		0.588553	0.83579	767	G_matrix
0.760682	0.820506	768	G_matrix		0.760433	0.907543	768	G_matrix		0.69519	0.934534	768	G_matrix
0.703148	0.744109	769	G_matrix		0.695472	0.822298	769	G_matrix		0.637705	0.844279	769	G_matrix
0.791183	0.770132	770	G_matrix		0.693517	0.791584	770	G_matrix		0.678392	0.84963	770	G_matrix
0.828889	0.834627	771	G_matrix		0.730408	0.865925	771	G_matrix		0.6902	0.907391	771	G_matrix
0.783892	0.787776	772	G_matrix		0.706299	0.821387	772	G_matrix		0.708496	0.89229	772	G_matrix
0.77633	0.86317	773	G_matrix		0.722368	0.927384	773	G_matrix		0.654657	0.944372	773	G_matrix
0.791411	0.785906	774	G_matrix		0.695166	0.809426	774	G_matrix		0.700863	0.881148	774	G_matrix
0.748983	0.749171	775	G_matrix		0.683266	0.786583	775	G_matrix		0.626135	0.816097	775	G_matrix
0.836834	0.924008	776	G_matrix		0.730553	0.949997	776	G_matrix		0.659246	0.977109	776	G_matrix
0.7635	0.787249	777	G_matrix		0.727966	0.84727	777	G_matrix		0.647104	0.86349	777	G_matrix
0.724221	0.714989	778	G_matrix		0.722418	0.78662	778	G_matrix		0.686101	0.829126	778	G_matrix
0.768041	0.791071	779	G_matrix		0.700695	0.833453	779	G_matrix		0.657174	0.871818	779	G_matrix
0.804845	0.872318	780	G_matrix		0.727104	0.911234	780	G_matrix		0.686372	0.959758	780	G_matrix
0.741328	0.765169	781	G_matrix		0.677153	0.8039	781	G_matrix		0.587772	0.811745	781	G_matrix
0.719264	0.715715	782	G_matrix		0.665354	0.758836	782	G_matrix		0.593221	0.774404	782	G_matrix
0.748168	0.794071	783	G_matrix		0.751905	0.874967	783	G_matrix		0.626185	0.865514	783	G_matrix
0.718253	0.793833	784	G_matrix		0.620142	0.811744	784	G_matrix		0.662664	0.908448	784	G_matrix
0.780954	0.817981	785	G_matrix		0.739277	0.88076	785	G_matrix		0.694215	0.918841	785	G_matrix
0.712493	0.737327	786	G_matrix		0.672045	0.786422	786	G_matrix		0.638394	0.831529	786	G_matrix
0.777379	0.755982	787	G_matrix		0.713667	0.796309	787	G_matrix		0.651482	0.824535	787	G_matrix
0.67949	0.754723	788	G_matrix		0.62066	0.792841	788	G_matrix		0.563598	0.818925	788	G_matrix
0.737184	0.785137	789	G_matrix		0.628442	0.79975	789	G_matrix		0.575356	0.826397	789	G_matrix
0.804072	0.779244	790	G_matrix		0.714736	0.806741	790	G_matrix		0.667231	0.845721	790	G_matrix
0.744791	0.77722	791	G_matrix		0.673048	0.811647	791	G_matrix		0.623052	0.846938	791	G_matrix
0.804254	0.804094	792	G_matrix		0.730497	0.850198	792	G_matrix		0.679385	0.880504	792	G_matrix
0.763691	0.786278	793	G_matrix		0.648733	0.796188	793	G_matrix		0.621976	0.84541	793	G_matrix
0.721896	0.756943	794	G_matrix		0.611373	0.765853	794	G_matrix		0.556966	0.792142	794	G_matrix
0.737339	0.770033	795	G_matrix		0.7102	0.834348	795	G_matrix		0.699773	0.893752	795	G_matrix
0.799173	0.816497	796	G_matrix		0.789932	0.892671	796	G_matrix		0.693421	0.906141	796	G_matrix
0.733311	0.73456	797	G_matrix		0.68029	0.77635	797	G_matrix		0.638861	0.816863	797	G_matrix
0.733913	0.733932	798	G_matrix		0.691532	0.784014	798	G_matrix		0.655147	0.826162	798	G_matrix
0.712678	0.713675	799	G_matrix		0.698207	0.781092	799	G_matrix		0.616727	0.790976	799	G_matrix
0.730887	0.809674	800	G_matrix		0.662506	0.850482	800	G_matrix		0.589372	0.866249	800	G_matrix
0.752264	0.739096	801	G_matrix		0.679144	0.774837	801	G_matrix		0.625902	0.803215	801	G_matrix
0.728615	0.790572	802	G_matrix		0.687192	0.845091	802	G_matrix		0.621642	0.870013	802	G_matrix
0.73949	0.762003	803	G_matrix		0.684147	0.80739	803	G_matrix		0.656789	0.855591	803	G_matrix
0.709786	0.71002	804	G_matrix		0.658046	0.751679	804	G_matrix		0.615852	0.787967	804	G_matrix
0.817001	0.878366	805	G_matrix		0.715154	0.908479	805	G_matrix		0.710118	0.975647	805	G_matrix
0.805487	0.855811	806	G_matrix		0.68593	0.878509	806	G_matrix		0.60134	0.880991	806	G_matrix
0.738088	0.752082	807	G_matrix		0.720832	0.819934	807	G_matrix		0.664	0.849881	807	G_matrix
0.797773	0.787324	808	G_matrix		0.714608	0.823067	808	G_matrix		0.646363	0.844335	808	G_matrix
0.68302	0.704169	809	G_matrix		0.674105	0.768428	809	G_matrix		0.622051	0.800637	809	G_matrix
0.754948	0.694333	810	G_matrix		0.70147	0.736833	810	G_matrix		0.682776	0.786704	810	G_matrix
0.738708	0.797881	811	G_matrix		0.682728	0.843395	811	G_matrix		0.616639	0.868521	811	G_matrix
0.721418	0.822115	812	G_matrix		0.679401	0.87619	812	G_matrix		0.611589	0.901845	812	G_matrix
0.775244	0.836126	813	G_matrix		0.744815	0.910461	813	G_matrix		0.651232	0.913027	813	G_matrix
0.76524	0.799734	814	G_matrix		0.617151	0.788346	814	G_matrix		0.55072	0.808304	814	G_matrix
0.815976	0.804755	815	G_matrix		0.699899	0.820771	815	G_matrix		0.604737	0.825413	815	G_matrix
0.730654	0.814274	816	G_matrix		0.700944	0.879348	816	G_matrix		0.638273	0.906735	816	G_matrix
0.773577	0.805119	817	G_matrix		0.738716	0.865791	817	G_matrix		0.642947	0.874498	817	G_matrix
0.765819	0.74982	818	G_matrix		0.689274	0.780435	818	G_matrix		0.658094	0.828134	818	G_matrix
0.782234	0.834999	819	G_matrix		0.707624	0.880478	819	G_matrix		0.646487	0.9044	819	G_matrix
0.714074	0.747662	820	G_matrix		0.721684	0.826175	820	G_matrix		0.64134	0.844192	820	G_matrix
0.762411	0.820451	821	G_matrix		0.673374	0.849952	821	G_matrix		0.643136	0.897784	821	G_matrix
0.743103	0.715839	822	G_matrix		0.742337	0.786667	822	G_matrix		0.600662	0.766776	822	G_matrix
0.819522	0.921792	823	G_matrix		0.701016	0.938279	823	G_matrix		0.697357	1.01308	823	G_matrix
0.735312	0.754441	824	G_matrix		0.671949	0.791454	824	G_matrix		0.624991	0.828684	824	G_matrix
0.758588	0.744701	825	G_matrix		0.707856	0.790525	825	G_matrix		0.634458	0.811415	825	G_matrix
0.712221	0.712499	826	G_matrix		0.635402	0.739836	826	G_matrix		0.584667	0.76912	826	G_matrix
0.706042	0.739842	827	G_matrix		0.695827	0.806245	827	G_matrix		0.647995	0.844447	827	G_matrix
0.743961	0.716852	828	G_matrix		0.685504	0.757437	828	G_matrix		0.61531	0.77672	828	G_matrix
0.736927	0.76958	829	G_matrix		0.703607	0.830181	829	G_matrix		0.600131	0.827422	829	G_matrix
0.7417	0.78151	830	G_matrix		0.712927	0.841516	830	G_matrix		0.619463	0.850925	830	G_matrix
0.777559	0.711708	831	G_matrix		0.725799	0.75895	831	G_matrix		0.6383	0.768264	831	G_matrix
0.684758	0.73031	832	G_matrix		0.682678	0.799852	832	G_matrix		0.639864	0.841096	832	G_matrix
0.747286	0.741625	833	G_matrix		0.724914	0.806719	833	G_matrix		0.670523	0.836971	833	G_matrix
0.812175	0.800548	834	G_matrix		0.740909	0.839792	834	G_matrix		0.70189	0.886666	834	G_matrix
0.726866	0.746571	835	G_matrix		0.700156	0.804875	835	G_matrix		0.635252	0.831534	835	G_matrix
0.755457	0.787426	836	G_matrix		0.7358	0.856654	836	G_matrix		0.605268	0.839733	836	G_matrix
0.725932	0.725084	837	G_matrix		0.709201	0.796071	837	G_matrix		0.5891	0.778212	837	G_matrix
0.738952	0.74127	838	G_matrix		0.705156	0.797779	838	G_matrix		0.625444	0.812503	838	G_matrix
0.772873	0.777004	839	G_matrix		0.721542	0.830714	839	G_matrix		0.617918	0.827746	839	G_matrix
0.755054	0.722566	840	G_matrix		0.68821	0.759117	840	G_matrix		0.67433	0.813556	840	G_matrix
0.650696	0.760269	841	G_matrix		0.62498	0.819682	841	G_matrix		0.651235	0.906171	841	G_matrix
0.802077	0.800537	842	G_matrix		0.729157	0.843134	842	G_matrix		0.64363	0.854386	842	G_matrix
0.79667	0.832323	843	G_matrix		0.77753	0.906518	843	G_matrix		0.777283	0.979502	843	G_matrix
0.772418	0.856289	844	G_matrix		0.683138	0.890904	844	G_matrix		0.69167	0.965398	844	G_matrix
0.768424	0.795979	845	G_matrix		0.736567	0.857779	845	G_matrix		0.709947	0.911543	845	G_matrix
0.747339	0.771454	846	G_matrix		0.688475	0.815141	846	G_matrix		0.663493	0.866028	846	G_matrix
0.774337	0.751924	847	G_matrix		0.753642	0.819081	847	G_matrix		0.668845	0.832597	847	G_matrix
0.698045	0.735446	848	G_matrix		0.657874	0.783644	848	G_matrix		0.607537	0.817445	848	G_matrix
0.786611	0.778108	849	G_matrix		0.735774	0.827438	849	G_matrix		0.622639	0.824786	849	G_matrix
0.763601	0.758431	850	G_matrix		0.672283	0.783804	850	G_matrix		0.652266	0.835138	850	G_matrix
0.737972	0.805048	851	G_matrix		0.652045	0.832785	851	G_matrix		0.607852	0.870489	851	G_matrix
0.766357	0.829059	852	G_matrix		0.685967	0.861773	852	G_matrix		0.584374	0.862538	852	G_matrix
0.812821	0.837988	853	G_matrix		0.720962	0.874018	853	G_matrix		0.613081	0.867086	853	G_matrix
0.799584	0.795651	854	G_matrix		0.724227	0.833166	854	G_matrix		0.67652	0.871954	854	G_matrix
0.755979	0.795175	855	G_matrix		0.660648	0.818788	855	G_matrix		0.587758	0.835353	855	G_matrix
0.71664	0.730324	856	G_matrix		0.664354	0.77272	856	G_matrix		0.582295	0.784331	856	G_matrix
0.748276	0.745026	857	G_matrix		0.723967	0.810934	857	G_matrix		0.601662	0.795939	857	G_matrix
0.826354	0.741987	858	G_matrix		0.780787	0.803749	858	G_matrix		0.667815	0.794702	858	G_matrix
0.755071	0.823058	859	G_matrix		0.738203	0.896636	859	G_matrix		0.670767	0.924241	859	G_matrix
0.792273	0.776572	860	G_matrix		0.762062	0.842734	860	G_matrix		0.651193	0.838807	860	G_matrix
0.813194	0.822832	861	G_matrix		0.734746	0.860738	861	G_matrix		0.657146	0.881268	861	G_matrix
0.737425	0.715269	862	G_matrix		0.719391	0.777081	862	G_matrix		0.618984	0.780753	862	G_matrix
0.793741	0.738827	863	G_matrix		0.742807	0.788359	863	G_matrix		0.667684	0.807331	863	G_matrix
0.713512	0.721801	864	G_matrix		0.720586	0.797424	864	G_matrix		0.658721	0.826286	864	G_matrix
0.713757	0.763536	865	G_matrix		0.659216	0.807173	865	G_matrix		0.610743	0.841485	865	G_matrix
0.781577	0.750401	866	G_matrix		0.717222	0.795655	866	G_matrix		0.64052	0.809351	866	G_matrix
0.785237	0.834822	867	G_matrix		0.680379	0.858779	867	G_matrix		0.709241	0.945264	867	G_matrix
0.786188	0.830066	868	G_matrix		0.696773	0.868399	868	G_matrix		0.575298	0.845978	868	G_matrix
0.748614	0.759968	869	G_matrix		0.663667	0.790945	869	G_matrix		0.687666	0.867796	869	G_matrix
0.831242	0.838228	870	G_matrix		0.73051	0.870506	870	G_matrix		0.644892	0.87964	870	G_matrix
0.790981	0.843011	871	G_matrix		0.726627	0.889587	871	G_matrix		0.650214	0.910628	871	G_matrix
0.729596	0.747132	872	G_matrix		0.593373	0.739798	872	G_matrix		0.603742	0.809739	872	G_matrix
0.823672	0.83225	873	G_matrix		0.762306	0.888648	873	G_matrix		0.650473	0.881158	873	G_matrix
0.74102	0.755024	874	G_matrix		0.689625	0.801339	874	G_matrix		0.652378	0.844031	874	G_matrix
0.755246	0.761922	875	G_matrix		0.651373	0.780319	875	G_matrix		0.615907	0.81976	875	G_matrix
0.823307	0.833221	876	G_matrix		0.73503	0.86609	876	G_matrix		0.661277	0.88968	876	G_matrix
0.786417	0.835261	877	G_matrix		0.744569	0.892826	877	G_matrix		0.713862	0.948125	877	G_matrix
0.772933	0.803003	878	G_matrix		0.674263	0.827716	878	G_matrix		0.65359	0.879756	878	G_matrix
0.763779	0.864326	879	G_matrix		0.702473	0.920357	879	G_matrix		0.671562	0.965606	879	G_matrix
0.764237	0.80529	880	G_matrix		0.658797	0.821047	880	G_matrix		0.65039	0.885091	880	G_matrix
0.751446	0.752094	881	G_matrix		0.712412	0.80577	881	G_matrix		0.701119	0.86553	881	G_matrix
0.751918	0.803327	882	G_matrix		0.719534	0.862329	882	G_matrix		0.653639	0.892358	882	G_matrix
0.728174	0.813041	883	G_matrix		0.679607	0.863392	883	G_matrix		0.645797	0.912233	883	G_matrix
0.744243	0.774962	884	G_matrix		0.693937	0.825426	884	G_matrix		0.639272	0.855714	884	G_matrix
0.705766	0.769701	885	G_matrix		0.661677	0.817263	885	G_matrix		0.600073	0.845584	885	G_matrix
0.728482	0.754019	886	G_matrix		0.696358	0.810698	886	G_matrix		0.633037	0.837434	886	G_matrix
0.797296	0.752666	887	G_matrix		0.69009	0.770766	887	G_matrix		0.651843	0.810824	887	G_matrix
0.747871	0.792058	888	G_matrix		0.715801	0.85757	888	G_matrix		0.676103	0.897249	888	G_matrix
0.764	0.750563	889	G_matrix		0.652657	0.762341	889	G_matrix		0.614415	0.801926	889	G_matrix
0.731679	0.787108	890	G_matrix		0.694008	0.842449	890	G_matrix		0.649442	0.883501	890	G_matrix
0.740517	0.829163	891	G_matrix		0.711971	0.89571	891	G_matrix		0.599242	0.888662	891	G_matrix
0.735108	0.760019	892	G_matrix		0.689625	0.807295	892	G_matrix		0.604926	0.821416	892	G_matrix
0.784186	0.79334	893	G_matrix		0.706955	0.829478	893	G_matrix		0.658734	0.866299	893	G_matrix
0.743399	0.809625	894	G_matrix		0.661454	0.841171	894	G_matrix		0.610182	0.873908	894	G_matrix
0.821214	0.832329	895	G_matrix		0.746158	0.879347	895	G_matrix		0.66987	0.895622	895	G_matrix
0.783329	0.792927	896	G_matrix		0.713419	0.831966	896	G_matrix		0.640059	0.853954	896	G_matrix
0.739309	0.798051	897	G_matrix		0.606045	0.794201	897	G_matrix		0.578259	0.840896	897	G_matrix
0.736642	0.805694	898	G_matrix		0.718902	0.875074	898	G_matrix		0.619401	0.880219	898	G_matrix
0.753852	0.769545	899	G_matrix		0.650387	0.784794	899	G_matrix		0.664638	0.860888	899	G_matrix
0.771304	0.827802	900	G_matrix		0.697899	0.877805	900	G_matrix		0.682507	0.927748	900	G_matrix
0.782556	0.817727	901	G_matrix		0.691459	0.848453	901	G_matrix		0.681937	0.909464	901	G_matrix
0.751202	0.815519	902	G_matrix		0.650463	0.837157	902	G_matrix		0.580769	0.854319	902	G_matrix
0.763144	0.789808	903	G_matrix		0.711731	0.838641	903	G_matrix		0.669662	0.881474	903	G_matrix
0.808832	0.790269	904	G_matrix		0.715969	0.822363	904	G_matrix		0.713213	0.884134	904	G_matrix
0.744233	0.792486	905	G_matrix		0.713454	0.85265	905	G_matrix		0.639223	0.875036	905	G_matrix
0.770985	0.804205	906	G_matrix		0.69503	0.838759	906	G_matrix		0.66346	0.88882	906	G_matrix
0.811784	0.779061	907	G_matrix		0.66694	0.775632	907	G_matrix		0.641157	0.82489	907	G_matrix
0.798876	0.827537	908	G_matrix		0.745142	0.883287	908	G_matrix		0.660288	0.896349	908	G_matrix
0.783542	0.811005	909	G_matrix		0.741514	0.868825	909	G_matrix		0.652561	0.881792	909	G_matrix
0.770748	0.808347	910	G_matrix		0.720285	0.861839	910	G_matrix		0.651424	0.885394	910	G_matrix
0.737076	0.746737	911	G_matrix		0.717375	0.809604	911	G_matrix		0.684146	0.857135	911	G_matrix
0.798355	0.756389	912	G_matrix		0.70701	0.782109	912	G_matrix		0.69416	0.840311	912	G_matrix
0.783924	0.780253	913	G_matrix		0.730734	0.828106	913	G_matrix		0.723851	0.893277	913	G_matrix
0.793259	0.783494	914	G_matrix		0.661073	0.789753	914	G_matrix		0.710098	0.883182	914	G_matrix
0.798523	0.754446	915	G_matrix		0.729303	0.794232	915	G_matrix		0.700167	0.841682	915	G_matrix
0.752784	0.812302	916	G_matrix		0.745205	0.889763	916	G_matrix		0.701085	0.933964	916	G_matrix
0.796306	0.810569	917	G_matrix		0.704337	0.840835	917	G_matrix		0.661829	0.880412	917	G_matrix
0.757938	0.732792	918	G_matrix		0.716309	0.783366	918	G_matrix		0.683584	0.82913	918	G_matrix
0.802298	0.848809	919	G_matrix		0.702715	0.87603	919	G_matrix		0.648347	0.909093	919	G_matrix
0.783572	0.824473	920	G_matrix		0.662656	0.83788	920	G_matrix		0.654698	0.897884	920	G_matrix
0.731684	0.722326	921	G_matrix		0.69504	0.774996	921	G_matrix		0.63056	0.79891	921	G_matrix
0.706821	0.764076	922	G_matrix		0.690098	0.831213	922	G_matrix		0.607277	0.843798	922	G_matrix
0.783303	0.71186	923	G_matrix		0.749352	0.767971	923	G_matrix		0.656361	0.776361	923	G_matrix
0.729091	0.724198	924	G_matrix		0.686619	0.772518	924	G_matrix		0.598107	0.781482	924	G_matrix
0.726049	0.728373	925	G_matrix		0.667119	0.765928	925	G_matrix		0.642262	0.816187	925	G_matrix
0.671212	0.642288	926	G_matrix		0.645755	0.692445	926	G_matrix		0.632405	0.742781	926	G_matrix
0.782704	0.777221	927	G_matrix		0.695351	0.809056	927	G_matrix		0.653543	0.846147	927	G_matrix
0.818142	0.802101	928	G_matrix		0.739783	0.837856	928	G_matrix		0.700514	0.884272	928	G_matrix
0.768302	0.718565	929	G_matrix		0.665297	0.738583	929	G_matrix		0.660107	0.793542	929	G_matrix
0.773166	0.797121	930	G_matrix		0.713421	0.849947	930	G_matrix		0.667221	0.882237	930	G_matrix
0.743556	0.82212	931	G_matrix		0.681592	0.869606	931	G_matrix		0.617143	0.892348	931	G_matrix
0.725901	0.770085	932	G_matrix		0.704428	0.840913	932	G_matrix		0.634442	0.857747	932	G_matrix
0.769452	0.789015	933	G_matrix		0.685122	0.817926	933	G_matrix		0.605391	0.833825	933	G_matrix
0.739494	0.769922	934	G_matrix		0.671335	0.80571	934	G_matrix		0.632174	0.848127	934	G_matrix
0.74102	0.807557	935	G_matrix		0.728299	0.87879	935	G_matrix		0.627824	0.885605	935	G_matrix
0.800778	0.814251	936	G_matrix		0.730565	0.856649	936	G_matrix		0.655192	0.877504	936	G_matrix
0.753185	0.724622	937	G_matrix		0.635928	0.735759	937	G_matrix		0.676962	0.818475	937	G_matrix
0.769801	0.799961	938	G_matrix		0.650569	0.812959	938	G_matrix		0.606474	0.845957	938	G_matrix
0.773687	0.767444	939	G_matrix		0.732198	0.823543	939	G_matrix		0.655112	0.841365	939	G_matrix
0.761902	0.764208	940	G_matrix		0.720252	0.819747	940	G_matrix		0.622169	0.822771	940	G_matrix
0.760855	0.764397	941	G_matrix		0.715365	0.817571	941	G_matrix		0.642328	0.836776	941	G_matrix
0.78622	0.800303	942	G_matrix		0.675485	0.817548	942	G_matrix		0.5665	0.809366	942	G_matrix
0.737404	0.739765	943	G_matrix		0.707578	0.797525	943	G_matrix		0.663568	0.836077	943	G_matrix
0.711967	0.762115	944	G_matrix		0.676817	0.820356	944	G_matrix		0.56018	0.805411	944	G_matrix
0.78616	0.77355	945	G_matrix		0.740073	0.825796	945	G_matrix		0.627751	0.82355	945	G_matrix
0.732459	0.738447	946	G_matrix		0.700168	0.794083	946	G_matrix		0.60686	0.80082	946	G_matrix
0.782064	0.764057	947	G_matrix		0.735122	0.813025	947	G_matrix		0.65491	0.833026	947	G_matrix
0.732347	0.729677	948	G_matrix		0.693913	0.78244	948	G_matrix		0.57114	0.767726	948	G_matrix
0.832687	0.854199	949	G_matrix		0.732596	0.889341	949	G_matrix		0.682705	0.921504	949	G_matrix
0.79104	0.82309	950	G_matrix		0.746311	0.879787	950	G_matrix		0.649478	0.888573	950	G_matrix
0.794098	0.792598	951	G_matrix		0.663542	0.799535	951	G_matrix		0.664484	0.863816	951	G_matrix
0.824183	0.839803	952	G_matrix		0.732279	0.872821	952	G_matrix		0.65277	0.890448	952	G_matrix
0.737827	0.826214	953	G_matrix		0.738134	0.912914	953	G_matrix		0.642096	0.918287	953	G_matrix
0.722774	0.798732	954	G_matrix		0.614691	0.810854	954	G_matrix		0.607358	0.872338	954	G_matrix
0.678796	0.757255	955	G_matrix		0.664887	0.826406	955	G_matrix		0.566109	0.823921	955	G_matrix
0.762543	0.779782	956	G_matrix		0.680438	0.811468	956	G_matrix		0.638256	0.849965	956	G_matrix
0.704436	0.758646	957	G_matrix		0.619333	0.781648	957	G_matrix		0.562369	0.807593	957	G_matrix
0.723888	0.768601	958	G_matrix		0.724103	0.852895	958	G_matrix		0.562048	0.806891	958	G_matrix
0.786426	0.851429	959	G_matrix		0.735381	0.907928	959	G_matrix		0.672717	0.938206	959	G_matrix
0.81631	0.828082	960	G_matrix		0.744809	0.877792	960	G_matrix		0.6552	0.883885	960	G_matrix
0.754539	0.826509	961	G_matrix		0.710026	0.882468	961	G_matrix		0.609682	0.885159	961	G_matrix
0.817233	0.86855	962	G_matrix		0.770578	0.930676	962	G_matrix		0.619328	0.900835	962	G_matrix
0.788194	0.808342	963	G_matrix		0.737269	0.859141	963	G_matrix		0.693273	0.90322	963	G_matrix
0.804178	0.805384	964	G_matrix		0.712415	0.838442	964	G_matrix		0.616903	0.840424	964	G_matrix
0.779048	0.74743	965	G_matrix		0.715326	0.789163	965	G_matrix		0.732844	0.863688	965	G_matrix
0.805589	0.855308	966	G_matrix		0.766754	0.923154	966	G_matrix		0.700867	0.950488	966	G_matrix
0.788809	0.768436	967	G_matrix		0.736145	0.818188	967	G_matrix		0.688585	0.855388	967	G_matrix
0.759059	0.750954	968	G_matrix		0.713434	0.802735	968	G_matrix		0.59672	0.793275	968	G_matrix
0.788207	0.81926	969	G_matrix		0.713304	0.858781	969	G_matrix		0.694461	0.916196	969	G_matrix
0.715595	0.756127	970	G_matrix		0.683478	0.818558	970	G_matrix		0.558147	0.795606	970	G_matrix
0.783693	0.787532	971	G_matrix		0.752228	0.853926	971	G_matrix		0.652465	0.856125	971	G_matrix
0.764072	0.761616	972	G_matrix		0.712388	0.812101	972	G_matrix		0.611503	0.811767	972	G_matrix
0.760361	0.771022	973	G_matrix		0.692232	0.809516	973	G_matrix		0.650621	0.849736	973	G_matrix
0.760959	0.80883	974	G_matrix		0.710649	0.858674	974	G_matrix		0.667692	0.902667	974	G_matrix
0.726193	0.778542	975	G_matrix		0.666241	0.819692	975	G_matrix		0.660265	0.884461	975	G_matrix
0.745857	0.756262	976	G_matrix		0.648501	0.775792	976	G_matrix		0.651492	0.842097	976	G_matrix
0.808153	0.839096	977	G_matrix		0.771892	0.907208	977	G_matrix		0.70542	0.93401	977	G_matrix
0.782276	0.833677	978	G_matrix		0.78219	0.916796	978	G_matrix		0.680813	0.926605	978	G_matrix
0.809617	0.84795	979	G_matrix		0.753868	0.899396	979	G_matrix		0.690234	0.932806	979	G_matrix
0.732714	0.813293	980	G_matrix		0.676049	0.859767	980	G_matrix		0.677836	0.931976	980	G_matrix
0.79147	0.819174	981	G_matrix		0.756265	0.886962	981	G_matrix		0.722372	0.9324	981	G_matrix
0.814373	0.824422	982	G_matrix		0.71614	0.850002	982	G_matrix		0.63247	0.865606	982	G_matrix
0.770447	0.766569	983	G_matrix		0.713556	0.812059	983	G_matrix		0.718892	0.882215	983	G_matrix
0.822268	0.845389	984	G_matrix		0.720864	0.872548	984	G_matrix		0.637894	0.88713	984	G_matrix
0.776638	0.782132	985	G_matrix		0.754571	0.853686	985	G_matrix		0.603848	0.82167	985	G_matrix
0.773709	0.753007	986	G_matrix		0.724736	0.803887	986	G_matrix		0.609359	0.796177	986	G_matrix
0.704535	0.774693	987	G_matrix		0.744728	0.877057	987	G_matrix		0.586797	0.842336	987	G_matrix
0.805427	0.810532	988	G_matrix		0.697775	0.828815	988	G_matrix		0.670831	0.881305	988	G_matrix
0.760043	0.76401	989	G_matrix		0.684493	0.796565	989	G_matrix		0.616556	0.81984	989	G_matrix
0.765389	0.770062	990	G_matrix		0.703239	0.811986	990	G_matrix		0.62645	0.830024	990	G_matrix
0.751542	0.767609	991	G_matrix		0.766144	0.855828	991	G_matrix		0.656223	0.854579	991	G_matrix
0.740648	0.758158	992	G_matrix		0.664685	0.791579	992	G_matrix		0.660434	0.852965	992	G_matrix
0.788074	0.779962	993	G_matrix		0.691016	0.804644	993	G_matrix		0.63879	0.836627	993	G_matrix
0.785802	0.760807	994	G_matrix		0.762652	0.823695	994	G_matrix		0.694448	0.85212	994	G_matrix
0.759394	0.784055	995	G_matrix		0.754847	0.861865	995	G_matrix		0.627726	0.849299	995	G_matrix
0.709989	0.788483	996	G_matrix		0.683509	0.863471	996	G_matrix		0.560785	0.834887	996	G_matrix
0.717351	0.760456	997	G_matrix		0.643308	0.790913	997	G_matrix		0.616128	0.839666	997	G_matrix
0.790515	0.789183	998	G_matrix		0.704374	0.81997	998	G_matrix		0.659407	0.858741	998	G_matrix
[truncated: 1,002 more rows]

## Sheet: Supplementary Fig. 1
Homo						Hetero
M_homo_matrix	E_matrix	G_matrix	D_matrix	Pop_matrix		M_het_matrix	E_matrix	G_matrix	D_matrix	Pop_matrix
0.143988	7.96019e-07	2.19e-05	0.000572307	1.67279e-05		0.0508694	7.96019e-07	2.19e-05	0.000572307	1.67279e-05
0.149749	2.77989e-06	1.27921e-05	0.00116709	3.51151e-06		0.0682422	2.77989e-06	1.27921e-05	0.00116709	3.51151e-06
0.114782	1.11764e-06	7.62128e-06	0.000217195	1.29933e-05		0.061543	1.11764e-06	7.62128e-06	0.000217195	1.29933e-05
0.0499112	1.34348e-06	5.75572e-06	0.000333125	5.52244e-06		0.0230114	1.34348e-06	5.75572e-06	0.000333125	5.52244e-06
0.107971	3.16894e-06	6.09762e-06	4.03594e-05	5.86002e-06		0.0424606	3.16894e-06	6.09762e-06	4.03594e-05	5.86002e-06
0.0448831	4.60485e-07	1.51141e-06	1.61538e-05	1.78005e-06		0.0112281	4.60485e-07	1.51141e-06	1.61538e-05	1.78005e-06
0.0202703	4.83704e-07	1.46009e-06	3.34832e-05	3.82188e-07		0.00802273	4.83704e-07	1.46009e-06	3.34832e-05	3.82188e-07
0.0106293	8.88868e-08	7.07628e-07	-1.5161e-05	3.83482e-07		0.00409642	8.88868e-08	7.07628e-07	-1.5161e-05	3.83482e-07
0.00864507	3.40655e-07	9.34072e-07	1.69913e-05	9.30828e-07
0.010296	2.06186e-09	1.00921e-06	9.45132e-06	1.73987e-08
0.00562817	4.01168e-07	9.66696e-08	2.38218e-05	6.87293e-07
0.00495897	6.59998e-08	1.02414e-06	7.19259e-06	6.5693e-07
0.00598998	2.16411e-07	8.49946e-07	3.15696e-05	1.2937e-06
0.00394664	-3.44881e-07	4.55903e-07	-2.02047e-05	4.99084e-07
0.00259511	1.85515e-07	1.99208e-07	1.0035e-05	2.55177e-07
0.00284644	4.25191e-09	1.07417e-07	3.42793e-06	3.42844e-07
0.00161481	3.54892e-09	1.96476e-07	1.36026e-05	1.01546e-07
